# Supplementary material for: Urinary SPP1 has potential as a non‐invasive diagnostic marker for focal segmental glomerulosclerosis
Source: FEBS Open Bio. 2023 Sep 27;13(11):2061–80. doi: 10.1002/2211-5463.13704 (PMC10626280; doi:10.1002/2211-5463.13704)
Supplement: Supplementary file 2 — Data S1. Two gene lists encoding extracellular proteins and a gene list of scRNA‐DEGs and IMC data. [file FEB4-13-2061-s001.xlsx]

## Sheet: genes
HPA-EP	Uniprot	ScRNA-DEGs-genes
A1BG	SCPEP1	TMEM213
A2M	SIAE	S100A6
A2ML1	TRAV14DV4	PPP1R1A
AADACL2	POMC	S100A2
ABHD15	OXT	UCHL1
ABI3BP	KRT33A	SLC25A4
ABO	TRAV9-1	LINC01762
AC008687.1	NPPA	DMKN
AC233755.1	IGKV1-37	CHCHD10
ACAN	IGKV2D-30	CYSTM1
ACE	IGKV1-27	COX7A1
ACE2	IGKV1D-17	HOXB6
ACP3	IGKV2D-29	MPC1
ACP7	GNRH1	IDH2
ACR	IGKV2D-24	RALYL
ACRBP	ADH6	HOXD8
ACRV1	NGF	MTURN
ADA2	TGFB1	MRPS6
ADAM12	TGFA	COX5B
ADAM23	EGF	COX6B1
ADAM28	IGHV3-64	BEX3
ADAM9	LDLR	COX8A
ADAMDEC1	CST5	CALM2
ADAMTS1	FAH	NUDT4
ADAMTS10	PDGFB	CYCS
ADAMTS12	SEC14L2	NDUFA4
ADAMTS13	IGKV2-28	ATP5MG
ADAMTS14	CCDC105	ATP5PF
ADAMTS15	ROBO4	PDZK1IP1
ADAMTS16	NRAS	DUSP15
ADAMTS17	LOX	MT-CO1
ADAMTS18	N4BP2L2	ATP5MC3
ADAMTS19	TMEM52B	ATP5MC1
ADAMTS2	PRKCD	RPS4X
ADAMTS20	KL	EFHD1
ADAMTS3	VAT1	ATP5PO
ADAMTS4	RASAL3	COX7A2
ADAMTS5	MMP19	UQCRH
ADAMTS6	GPHB5	COX6C
ADAMTS7	IGLV4-3	FECH
ADAMTS8	IGLV3-9	MT-CO3
ADAMTS9	IGLV3-10	NDUFA1
ADAMTSL1	IGLV3-12	COX5A
ADAMTSL2	IGLV3-16	MT-ATP6
ADAMTSL3	IGLV2-18	MT-ND4
ADAMTSL4	IGLV3-22	RPL3
ADAMTSL5	IGLV2-33	MT-CO2
ADCK1	IGLV5-37	PRR15L
ADCYAP1	SERPINI1	PPDPF
ADGRB1	AHCTF1	UQCR10
ADGRE3	IGLV7-46	IL32
ADGRE5	IGLV5-48	CXCL12
ADGRF1	IGLV1-50	NDUFA5
ADGRG1	IGLV10-54	MT-ND3
ADIPOQ	IGLV11-55	MT-ND2
ADM	GDPD3	NDUFA8
ADM2	IGLV4-60	EIF1
ADM5	IGLV8-61	COX7B
AEBP1	ATP6V1C2	SRP14
AFM	CTSK	SLC25A5
AFP	CTSO	MT-CYB
AGER	IGLV4-69	HPRT1
AGGF1	IGKV1D-42	MT-ND1
AGRN	IGKV3-7	CLEC11A
AGRP	KLK6	KCTD1
AGT	LOXL2	RPL8
AHSG	VSTM1	OXCT1
AIMP1	ARF4	CD24
AKR1B10	ITGB5	COX7C
ALB	HYOU1	FTL
ALCAM	RPL35A	ZNF667-AS1
ALKAL1	BMP7	ITGB1BP1
ALKAL2	C2	B2M
AMBN	IGFBP2	DMAC1
AMBP	ALOX12	CRYAB
AMELX	CES3	DNAJC19
AMELY	FLNA	APOE
AMH	PSMA5	NDRG2
AMN	ADIPOQ	HOXB7
AMTN	ADIRF	PFN2
AMY1A	CLUL1	CYC1
AMY1B	NEDD8	RPL6
AMY1C	PSMB4	GATM
AMY2A	STXBP2	MT-ND5
AMY2B	DNM1	CHCHD2
ANG	CST6	CBR1
ANGPT1	SAMM50	BEX5
ANGPT2	UBE2V2	COX4I1
ANGPT4	RS1	CYBA
ANGPTL1	CABP1	RPL15
ANGPTL2	FLRT1	RPL10A
ANGPTL3	FLRT3	SPINT1-AS1
ANGPTL4	SEMG1	S100A10
ANGPTL5	SHBG	ERP27
ANGPTL6	FGF10	ITM2B
ANGPTL7	PSME2	ANO10
ANGPTL8	PRKCH	PTMA
ANKDD1A	C1QTNF12	HIGD1A
ANOS1	KRT6B	RPL7
ANXA1	MMEL1	LDHB
ANXA2	FKBP5	PRR13
AOAH	CD274	HOXB2
AOC1	CD74	LGALS2
AOC3	ADAM15	SLC25A33
APCS	ADAM9	SLC25A6
APELA	C1RL	NDUFA6
APLN	GOLGA4	GPX3
APOA1	A1BG	AP002360.1
APOA2	THY1	ATP5F1E
APOA4	MSLN	MT1H
APOA5	ARHGEF12	MRPL41
APOB	EHD2	PKM
APOC1	PLVAP	NAT8
APOC2	BTN1A1	ISCU
APOC3	UBE2V1	CTNNAL1
APOC4	MAT2B	NDUFB3
APOD	BAG6	PRDX2
APOE	ACOT11	ATP5F1D
APOF	ADA2	MOCS2
APOH	JAM3	COMT
APOL1	FRMD7	UQCRFS1
APOL4	CHID1	MRPL33
APOM	RPSA	UQCRB
APOO	IL36G	TMA7
APP	IL36B	MT1X
ARSF	IL37	TPD52L1
ARSI	GPRC5B	CD74
ARSJ	MPI	IFITM2
ARSK	HSPA4	UQCR11
ART4	HSPA1L	DSTN
ART5	COLEC11	SKP1
ARTN	EPHX2	SRI
ASGR1	DEFB132	ATP5MC2
ASIP	GPRC5D	MT1F
ASPN	LRRC17	MPC2
ATRN	SST	ATP5F1B
AVP	FGR	RPL11
AZGP1	TNFAIP2	PEBP1
AZU1	TGFBR3	BEX2
B2M	CLIC5	ASS1
B3GAT1	TACSTD2	ALDOB
BCAN	SI	TCEAL3
BCHE	RPL26	MT1G
BDNF	ACY1	DAB2
BGLAP	RPS3A	SVIP
BGN	RAP2B	GLRX5
BMP1	RAP1B	NFE2L2
BMP10	KRT24	NDUFA12
BMP15	PLA2G10	ATP5F1A
BMP2	CAPN5	ATP5MF
BMP3	ARF3	PRDX5
BMP4	CILP2	C19orf70
BMP5	BLOC1S1	RPS6
BMP6	LUZP1	ATP5MPL
BMP7	KRT26	SPP1
BMP8A	IRF2BPL	TPT1
BMP8B	UBXN6	MT2A
BMPER	CBLN2	SMIM24
BPI	IGHV2-70	NME4
BPIFA1	PIGR	GNG7
BPIFA2	IGKC	S100A1
BPIFA3	ERMN	TUBB2A
BPIFB1	CREG2	PDLIM4
BPIFB2	RTN4R	LAPTM4A
BPIFB3	MMP9	NDUFS6
BPIFB4	COL4A2	GSTO2
BPIFB6	PTPRC	RPL41
BPIFC	RTN4RL2	SNRPN
BRINP2	TRBC1	GYPC
BRINP3	IGHG1	CLTRN
BSPH1	CHIA	RRAGD
BTBD17	H2AC21	RPS2
BTC	IGHM	SELENOW
BTD	IGHA1	ATP5PD
C10orf95	A0A0G2JMS6	NDUFB4
C10orf99	RHOA	HLA-A
C11orf45	ULBP1	PNKD
C11orf94	ULBP2	TMEM141
C14orf93	IDE	YBX1
C15orf61	WFDC13	RPS8
C16orf89	WFDC10B	VDAC2
C17orf67	WFDC3	CTSB
C17orf99	IL17D	NDUFB7
C18orf54	TPSD1	COMMD6
C1orf54	LRRTM1	RPL4
C1orf56	RAB34	RBP5
C1QA	RPL37A	MALAT1
C1QB	UACA	TMBIM6
C1QBP	S100A7L2	CRIP2
C1QC	BIVM	ARHGAP18
C1QL1	TFF2	HADHB
C1QL2	IGHV1-69-2	ABRACL
C1QL3	TMPRSS6	TOMM7
C1QL4	TMC8	NQO1
C1QTNF1	IFNL1	EIF3K
C1QTNF12	PSAPL1	OCIAD2
C1QTNF2	CHADL	GNAI1
C1QTNF3	RBL2	SNCG
C1QTNF4	HLA-A	ANAPC16
C1QTNF5	IGKV3-11	THAP4
C1QTNF6	IGKV1D-39	MT-ND4L
C1QTNF7	IGKV1-16	NDUFS7
C1QTNF8	ASL	UGT2B7
C1QTNF9	GFUS	SNU13
C1QTNF9B	DCXR	MGST1
C1RL	CUL4B	ADIRF
C1S	POTEKP	SOD2
C2	GAPDH	ZNF385B
C21orf62	CUL3	FAM200B
C22orf15	PSMB9	ETFRF1
C2orf66	COL8A1	COX6A1
C2orf69	PSMB8	CXCL14
C3	CD36	CD63
C3orf33	TUBA1A	UBL5
C4A	GRIPAP1	TSTD1
C4B	H2BC15	NDUFS4
C4BPA	DMKN	TSPAN1
C4BPB	AUP1	MRPL16
C4orf48	APOA5	TXN
C5	CCL3L1	TNFSF10
C5orf46	CCT7	TMEM176A
C6	SMO	SELENOM
C6orf120	FAM151A	RPS3A
C6orf15	DYNC2I1	CARHSP1
C6orf58	GLE1	GLYAT
C7	CLIC4	CIRBP
C8A	LIPG	LINC01503
C8B	CPNE1	HLA-B
C8G	CIB1	HSF1
C9	CANT1	SUB1
CA10	TSG101	NDUFB10
CA11	ST14	NDUFB2
CA6	H2AC14	PRDX3
CALCA	H2BC14	RPL35A
CALCB	SCN10A	NEAT1
CAMP	H2BC13	PPM1K
CARTPT	TM9SF2	NPC2
CATSPERG	SECTM1	NDUFAB1
CBLIF	HEBP2	GNAS
CBLN1	LYVE1	MT1E
CBLN2	BTD	CISD1
CBLN3	MYH3	HLA-C
CBLN4	GSN	HLA-DRA
CCBE1	STMN1	BCL7C
CCDC126	CD37	RPS14
CCDC134	LAMC1	AKR1A1
CCDC3	SLC9A3R2	ERH
CCDC70	TGFBI	ZNF44
CCDC80	HSPA5	TPI1
CCER2	UCMA	VIM
CCK	S100A9	RPL23A
CCL1	A2ML1	MIOX
CCL11	IGKV5-2	SMCO4
CCL13	IGKV2-30	NDUFC1
CCL14	CCK	MCCD1
CCL15	TNXB	RAB25
CCL16	ATP6V1B2	HIBADH
CCL17	PRKCI	COTL1
CCL18	PYGL	PSAP
CCL19	INTS11	MIF
CCL2	GSTM3	TMEM161B-AS1
CCL20	KLHL17	HLA-E
CCL21	SELE	HPD
CCL22	IGHV4-4	PCSK1N
CCL23	SLC9A3	HMGN1
CCL24	CCL22	IMMP2L
CCL25	IGLV5-39	TMSB10
CCL26	LYPD8	HINT2
CCL27	KRT31	RPS24
CCL28	C16orf89	SERF2
CCL3	CEACAM16	HLA-DRB1
CCL3L3	IFNL4	VAMP2
CCL4	C5orf46	GLTP
CCL4L2	C17orf99	PDHA1
CCL5	PGM1	COX7A2L
CCL7	KRT71	SMS
CCL8	ENPP6	PDZK1
CCN1	PLOD2	SUMO2
CCN2	AGRN	ATP5ME
CCN3	CMTM1	RARRES3
CCN4	SOGA1	ATP5MD
CCN5	TBC1D21	TMEM176B
CCN6	IGFL2	RPL10
CD14	ALDH1L2	EEF1A1
CD160	SBSN	AKR1C3
CD163	PIK3C2A	NDUFB8
CD40	GLG1	DPYS
CD40LG	GLIPR1L1	MGST3
CD44	ENDOD1	CLU
CD55	OSCAR	MAGEF1
CD5L	HRNR	KHK
CD6	WASL	DPEP1
CDCP2	DKK1	ANAPC13
CDNF	GPR15L	SERPINA1
CDSN	ODAM	PRDX6
CEACAM16	HFE	ACSM2B
CEL	SEMA4D	UQCRC2
CELA1	S100A13	NBDY
CELA2A	WFIKKN2	MTRNR2L8
CELA2B	LRRC15	NDUFB9
CELA3A	GIPC2	RPL5
CELA3B	P2RX4	BHMT
CEMIP	KAT2A	BBOX1
CER1	FAM3B	SIGIRR
CES4A	PCSK5	OST4
CES5A	GGH	ASAH1
CETP	H2AC4	RPS3
CFB	EVPL	QPRT
CFC1	NXPE4	APOO
CFC1B	LGMN	VDAC1
CFD	RAB43	SLC13A1
CFH	RAB11FIP4	S100A8
CFHR1	RHOC	NDUFV2
CFHR2	NEU1	ANKRD9
CFHR3	SYTL1	S100A9
CFHR4	CPNE9	AL355338.1
CFHR5	C1QL4	AC004130.1
CFI	PTBP1	HOXA7
CFP	YWHAZ	RPS18
CGA	HMGB2	MTRNR2L12
CGB1	MGAT1	RPL24
CGB2	SERPINA6	NIPSNAP2
CGB3	LGALS8	GRN
CGB5	CBR1	TXNIP
CGB7	SPN	CYFIP2
CGB8	ZPLD1	NDUFS5
CGREF1	DSCAML1	MRPL36
CHAD	SULT2B1	ANXA2
CHADL	PTGS1	SLC25A39
CHI3L1	ITGB4	NAA38
CHI3L2	WFDC5	TSPAN12
CHIT1	AMY2A	HMOX1
CHL1	PGAP6	CCNI
CHRD	CYP2J2	MINOS1
CHRDL1	SPPL2A	NDUFS8
CHRDL2	SSR4	ANPEP
CHSY1	GALK1	TSC22D3
CILP	UEVLD	FABP1
CILP2	H2AX	APLP2
CKLF	PXDN	LY6E
CLCA1	VAMP8	HSP90AA1
CLCF1	VPS13C	C11orf54
CLEC11A	LRRC4C	SLC7A7
CLEC18A	DOCK2	RTL8C
CLEC18B	SFTPA1	TMEM230
CLEC18C	SFTPA2	ANXA1
CLEC19A	IGKV1D-16	RPL31
CLEC3A	IGKV1-5	RPS12
CLEC3B	CRISPLD2	AK4
CLPS	SMARCA4	FGF7
CLPSL1	RAET1E	ATP5F1C
CLPSL2	LSR	TMEM59
CLU	PWWP3B	CTSH
CLUL1	SMURF1	NNT-AS1
CMA1	MOV10	DEPTOR
CNBD1	IFNE	PEPD
CNDP1	NCOA5	PIGR
CNMD	LCN1	CTSD
CNTN2	LOXL3	COQ9
COCH	TOLLIP	PRODH2
COL10A1	SPON1	SPATS2L
COL11A1	PDIA6	ACOT7
COL11A2	COL10A1	CALD1
COL12A1	EEA1	TRIM2
COL14A1	LAP3	CST3
COL15A1	TEX14	GCHFR
COL16A1	PKHD1L1	CALM1
COL17A1	RASSF9	C7orf50
COL18A1	POSTN	OTUD6B-AS1
COL19A1	JUP	RPL34
COL1A1	SLC44A2	C15orf48
COL1A2	B2M	SMIM6
COL20A1	STXBP1	SELENOP
COL21A1	IQCB1	CTSA
COL22A1	KARS1	YWHAE
COL24A1	RAB3GAP1	RPL27A
COL26A1	TNFSF9	ATP5E
COL27A1	NBL1	ID2
COL28A1	SERPINA9	GLS
COL2A1	SEPTIN2	MSRA
COL3A1	NOX3	NARS
COL4A1	RAB27B	EID1
COL4A2	IARS1	FBP1
COL4A3	GARS1	UQCC2
COL4A4	AP4M1	GOT1
COL4A5	MASP2	TCEAL4
COL4A6	IGF2R	SDHD
COL5A1	TKFC	HDDC2
COL5A2	PECAM1	EEF2
COL5A3	CDH16	SNX10
COL6A1	SPTAN1	BACE2
COL6A2	PTPRA	UBAC1
COL6A3	LBP	PHPT1
COL6A5	ARSL	SRP9
COL6A6	GPR155	RPL21
COL7A1	ARMC9	BOLA3
COL8A1	CILP	PARK7
COL8A2	TGM2	JUNB
COL9A1	GSTK1	USP2
COL9A2	RUSC2	NDUFB6
COL9A3	PTTG1IP	NAPSA
COLEC10	CPNE8	PLA2G16
COLEC11	GCA	PCP4
COLQ	CXCL6	PPIA
COMP	SLC3A2	SMDT1
COPA	LINGO2	LRP2
CORT	CD9	RPLP0
CP	SH3BGRL	DDC
CPA1	ABCB1	RHOC
CPA2	PRSS48	AQP1
CPA3	SLC35F6	FAM162A
CPA4	CD55	NHP2
CPA5	VPS4A	CUBN
CPA6	LTBP4	ATP6V1F
CPAMD8	GPD1L	ATP5IF1
CPB1	GSTA5	RPL37A
CPB2	H2AC11	HSP90B1
CPN1	GPLD1	HIST1H1C
CPN2	ANXA6	RPL36AL
CPQ	RHOF	MTRNR2L10
CPXM1	COL1A2	NUPR1
CPXM2	MSMB	NDUFA11
CPZ	HNRNPK	CKS2
CR1L	MYO5A	CD164
CRB1	IGHV1-2	LITAF
CREG1	SFTPC	BNIP3L
CREG2	SCGB1A1	ELOB
CRH	EPX	COX17
CRHBP	POP1	NDUFS3
CRHR2	CCL17	MRPS12
CRISP1	COL16A1	TCEB2
CRISP2	ENPEP	CLIC4
CRISP3	HDLBP	ARPC1B
CRISPLD1	CKAP4	ATP5L
CRISPLD2	VASH1	MAL
CRLF1	SLC25A3	PRAP1
CRP	KRT8	SLC9A3R1
CRTAC1	STXBP3	FXYD2
CRTAP	LGALS9	PLIN2
CSF1	CSK	GABARAPL2
CSF2	UBB	ITGB1
CSF2RA	NPY	VDAC3
CSF3	MUC5B	SLC22A8
CSH1	H3C1	GGH
CSH2	CCL24	SMIM30
CSHL1	SLC26A11	NDUFB1
CSN1S1	RPL4	HSP90AB1
CSN2	POTEI	C12orf57
CSN3	GSTT2B	FUOM
CST1	SNAP23	VMP1
CST11	PTGDS	HPGD
CST2	WNT5A	NKAIN4
CST3	MYO1C	ACTN4
CST4	ACOT7	HLA-DPB1
CST5	PRPH	MRPL15
CST6	A0A2R8Y747	TCTEX1D2
CST7	DERPC	FAM192A
CST8	PAFAH1B2	SLC13A3
CST9	SERPINA12	AZGP1
CST9L	ATP6V1E1	BCAP31
CSTL1	IGLC1	GLO1
CT55	TRMT10A	DYNLL1
CTF1	HSPH1	CAPN2
CTHRC1	NDRG1	SPAG7
CTRB1	GLOD4	TPM4
CTRB2	TUBB2A	LGMN
CTRC	PIP4K2C	PPP1R15A
CTRL	ENOX1	CYB5A
CTSB	DNASE2	RAB11FIP3
CTSD	BMPR2	RPL22
CUTA	BLMH	ATF7IP2
CX3CL1	TIMP2	HSPA1A
CXADR	FREM2	ARHGDIB
CXCL1	CAPNS1	CTSC
CXCL10	NCSTN	ZFP36
CXCL11	WNT1	SMIM32
CXCL12	KRT74	PAH
CXCL13	ENPP2	HSPA1B
CXCL14	TTN	CXXC5
CXCL16	CLTRN	SRGN
CXCL17	CPO	HIST1H2AC
CXCL2	RPS5	PPP2R5A
CXCL3	IGLV1-40	HSPB8
CXCL5	RPL28	PPCS
CXCL6	RPL5	FCGRT
CXCL8	FJX1	AKR1B1
CXCL9	IGLV3-27	RNF40
CYB5D2	IGLV6-57	SPRR3
CYTL1	ATP6V0A4	CTSS
DAND5	PRSS45P	C2orf74
DCD	CAND1	ELF3
DCN	MTMR2	TYMP
DEFA1	NKX6-1	CALR
DEFA1B	CX3CL1	LGALS1
DEFA3	HLA-DRB1	AMN
DEFA4	GSTO1	BAG1
DEFA5	ELFN2	GNB2L1
DEFA6	SERPINA11	GPX1
DEFB1	SLC2A4	RHOB
DEFB103A	TAFA5	MAGED2
DEFB103B	MSN	ISG15
DEFB104A	MYL6B	SNRNP25
DEFB104B	DUT	SRSF9
DEFB105A	PTX3	SARAF
DEFB105B	ALDOC	NDUFB5
DEFB106A	ITGB8	MTX2
DEFB106B	ITGB7	C14orf2
DEFB107A	LTA4H	SLC3A2
DEFB107B	ITGA3	FAM151A
DEFB108B	PKM	RPL26
DEFB110	FURIN	LINC02294
DEFB113	PCBD1	TMSB4X
DEFB114	FGFBP2	TCEAL9
DEFB115	STXBP4	SPRY1
DEFB116	CXCL11	KRTCAP2
DEFB118	IGKV3OR2-268	RPS25
DEFB119	ATP6V0D1	VCAM1
DEFB121	PARD6B	FBXL15
DEFB123	CSF3	CD99
DEFB124	ALOX5	KLF6
DEFB125	ACE2	TXN2
DEFB126	IGKV1-12	CSTA
DEFB127	IGKV1-6	MMP24OS
DEFB128	ACTA1	STARD10
DEFB129	CDHR2	HSBP1
DEFB130A	TPI1	PDHB
DEFB130B	TMPRSS13	LAMP1
DEFB131A	IGKV1-9	PDLIM5
DEFB131B	IGKV2-24	RPS23
DEFB132	IGKV1-8	KCNJ15
DEFB133	IGKV3D-7	USMG5
DEFB134	GGT2	KRT19
DEFB135	FUT8	EXOSC7
DEFB136	IGHV2-70D	SLC3A1
DEFB4A	IGHV3-66	SLC22A6
DEFB4B	IGHV4-61	LCN2
DHH	EEF1A1	ATP5G2
DHRS11	IGHV1-58	APIP
DHRS13	IGHV5-51	TMEM50A
DHRS4L2	IGHV3-38	RPS13
DHRS7C	IGHV3-35	MRPL34
DHRSX	IGHV4-28	MRPL21
DIPK2A	IGHV1-24	RIDA
DIPK2B	IGHV3-20	SLC16A4
DKK1	IGHV1-18	CRYM
DKK2	IGHV3-16	RPL9
DKK3	DNASE1	VBP1
DKK4	WNT7B	LRPAP1
DKKL1	WNT4	C4orf3
DMBT1	WNT3A	FTCD
DMKN	WNT3	ACSM2A
DMP1	IGHV1-3	ZBED5-AS1
DNASE1	IGKV6D-41	CD46
DNASE1L2	IGKV3D-20	TECR
DNASE1L3	IGKV6-21	TIMP1
DPP4	SEMA5A	ALB
DPP7	CHI3L1	IMPA2
DPT	IQGAP2	TYROBP
DRAXIN	TNC	ILF3-DT
DSPP	TUBB4A	RPS27L
EBI3	PKD2	HLA-DPA1
ECM1	DCTN2	AL451165.2
ECM2	KRT85	SLC17A3
ECRG4	KRT83	EMP3
EDA	CCT2	ACY3
EDDM13	PLCD1	C11orf58
EDDM3A	SCNN1G	POLR2L
EDDM3B	EIF6	RPL7A
EDIL3	KPRP	ATP5PB
EDN1	IL20	GNG5
EDN2	ACAT2	PGRMC1
EDN3	CCL16	AC245595.1
EFEMP1	TLR3	CD68
EFEMP2	ACP1	STOM
EFNA1	HRG	MXD1
EFNA4	CCL25	PSENEN
EGFL6	SOD2	AUH
EGFL7	AMY2B	NQO2
EGFL8	PRNP	SSR4
EGFLAM	TFF1	ACP5
EGFR	C2orf16	CMC1
ELANE	ZNF177	AURKAIP1
ELN	STX7	ITGB8
ELSPBP1	PI3	TXNL4A
EMC10	FAT2	ERO1A
EMID1	PLA2G3	HSD17B11
EMILIN1	FIGNL1	LAMP2
EMILIN2	EIF3I	TAGLN2
EMILIN3	COL4A3	ACMSD
ENAM	FAT4	APOM
ENDOD1	PTPRS	MTRNR2L1
ENDOU	ERAP1	RPL14
ENHO	APOB	SDR39U1
ENPP1	IL13	AGXT2
ENPP2	SHMT1	THY1
ENPP3	NIBAN2	EIF4E
ENTPD5	SPOCK1	TINAGL1
ENTPD6	UBN2	CSRP2
EPDR1	CPM	NAMPT
EPGN	BMP8B	EDF1
EPO	SARG	RNF213
EPPIN	DIP2B	COA3
EPPIN-WFDC6	SCT	B4GALT1
EPYC	GIP	FTH1
EQTN	GPHA2	CD151
ERAP1	GGACT	FAU
ERAP2	PDIA4	ECI2
ERBB3	ACTR1A	CANX
EREG	MTMR4	TGOLN2
ERFE	ACTR2	NT5C3B
ERVH48-1	HNRNPA1	AGMAT
ERVMER34-1	ACTR3	SYNJ2BP
ESM1	WNT9B	SAT1
EYS	DCD	BEX4
F10	CRB2	CDH6
F11	MBLAC2	MIR4458HG
F12	KIFC3	MRPL27
F13A1	ARMC3	RPL19
F13B	APLN	FAM229B
F2	CRK	RWDD1
F3	PEBP4	TACC1
F5	UBE2N	VAV3
F7	HAPLN3	MRPL42
F8	NIPBL	SULT1A1
F9	UBE2D3	GIPC2
FAM177A1	KERA	DHRS4L2
FAM180A	DEFB103A	MGLL
FAM180B	HGF	PDLIM1
FAM20A	BGLAP	ATP6V0E1
FAM20C	CTSV	ECI1
FAM24A	SMR3B	RACK1
FAM3A	WNT2	PEX2
FAM3B	CNP	NDUFA2
FAM3C	PRH1	LYPLA1
FAM3D	TGFBR3L	CTSL
FAP	NODAL	TNFRSF1A
FAS	TGS1	AKR7A3
FASLG	LACRT	HSD17B14
FBLN1	ARTN	CFI
FBLN2	INHBB	IER2
FBLN5	SLC22A12	GLYATL1
FBLN7	ANXA4	MRPL20
FBN1	LAT2	ADM
FBN2	RAB5B	POLR3GL
FBN3	ALOX15B	NTN4
FCER2	RAB2A	FMO1
FCGBP	IL22	SLIRP
FCGR3A	CRB3	STK19
FCGR3B	TUBB6	ALDH6A1
FCMR	GAL3ST4	ASPDH
FCN1	UCN2	UFC1
FCN2	RAB8A	SH3BGRL
FCN3	MYO1G	KTN1
FCRL5	IRAK4	TMEM14B
FDCSP	FGF23	FUNDC1
FETUB	SPON2	NDUFAF4
FGA	DEFB4A	YWHAQ
FGB	NYX	MSN
FGF1	SLC22A2	MAT2A
FGF10	VGF	DNAJB1
FGF16	LAMA5	SELENOH
FGF17	SLC13A2	POLR2K
FGF18	PDGFD	ANAPC11
FGF19	PRDX4	MAL2
FGF2	PDE4C	MRPS5
FGF20	PRSS22	TSC22D4
FGF21	SNX18	PICALM
FGF22	OLFML2B	OPTN
FGF23	OLFML2A	ANGPTL3
FGF3	TINAGL1	TSR2
FGF4	GREM2	NDUFA3
FGF5	SMC2	HMGB1
FGF6	SEMA3G	ENPEP
FGF7	PHPT1	FYN
FGF8	TM7SF3	DDX17
FGF9	EPS8L2	SLC16A9
FGFBP1	FAM20A	ZNF32
FGFBP2	LTBP3	RANBP1
FGFBP3	CCN4	MIEN1
FGFR2	BMP10	AK3
FGFR3	GCNT3	SERPINE2
FGG	TMPRSS4	BANF1
FGL1	P3H1	FOS
FGL2	CD58	RPN1
FKRP	TPSG1	RNF10
FLT1	LDHC	CETN3
FLT3LG	CTSB	EIF3L
FLT4	CYTL1	ZFP36L1
FMOD	YWHAQ	P4HB
FN1	PPT1	EIF3H
FNDC1	CPN2	TMCO1
FNDC7	GBP6	ATPAF1
FOLR1	C3P1	ARHGAP24
FOLR2	CCL28	TM9SF2
FOLR3	ENTPD1	PNRC2
FREM1	LDHAL6A	CKLF
FREM3	GDF9	XPA
FRZB	GNLY	PPIB
FSHB	NTF4	MSI2
FST	TRDV1	IGFBP4
FSTL1	IL12B	OSBPL9
FSTL3	THSD4	PYURF
FSTL4	MUC2	ATP6V1G1
FSTL5	NME2P1	EPS8L2
FTCDNL1	IL12A	SDHC
FUCA2	SELENOP	HDAC1
FUT6	C3orf33	NDUFA10
GAL	DNHD1	BSG
GALP	C9orf72	MAF
GAS6	TKT	TBCA
GASK1A	COL4A5	HAO2
GAST	IL34	NOX4
GATD1	KATNIP	PMF1
GC	GLDN	PRR34-AS1
GCG	SAMD1	TPD52
GDF1	TTYH3	HIGD2A
GDF10	TAFA4	LYRM9
GDF11	TNFRSF6B	ENO1
GDF15	SLC39A5	SLC7A8
GDF2	TNFSF8	PDIA6
GDF3	CD70	SORD
GDF5	MYO5C	CLDN4
GDF6	ICAM3	PPA1
GDF7	XPNPEP1	PAXX
GDF9	CTH	MVP
GDNF	DSG3	PCNP
GFER	RPL26L1	GSTA1
GFOD1	SPTBN2	SCOC
GFOD2	PODNL1	HSPA5
GH1	DEFA4	MCL1
GH2	CDH1	MRPS33
GHR	ACE	RHEB
GHRH	CYRIB	TMEM165
GHRL	ACTN1	GABARAPL1
GIP	SSPOP	CTSZ
GKN1	KRT76	FOSL2
GKN2	PGLYRP2	BIN1
GLB1L	IL17F	SLC6A13
GLB1L2	CRYZ	RPL12
GLDN	DEFA6	TMEM263
GLIPR1L1	DEFA5	SUCLA2
GLT1D1	LRRC3B	UBE2R2
GLTPD2	OLFM3	BBIP1
GNLY	CAP1	SEM1
GNRH1	VPS37B	C19orf33
GNRH2	ADPRH	COPS9
GP2	ZNF649	COX20
GPHA2	SRPX2	APP
GPHB5	TXNDC8	MIDN
GPI	PDE8A	TAX1BP1
GPLD1	NCL	UGT2A3
GPX3	COL24A1	DCTPP1
GPX5	TSPAN3	CEBPB
GPX6	TSPAN1	HIST1H2BD
GPX7	KRT6A	MORF4L1
GREM1	KRT14	MRPL51
GREM2	SDF4	KRT18
GRN	SERPINB12	LRP10
GRP	CRYAB	TSC22D1
GSN	PRTG	SMIM37
GUCA2A	MMP10	C6orf203
GUCA2B	MMP7	MRPS16
GZMA	CST2	MRPL40
GZMB	SPEN	FMC1
GZMH	PNLIPRP3	KRT10
GZMK	VPS25	AC027644.3
GZMM	GSTP1	RRAS2
HABP2	GSTA2	TMED9
HAMP	SERPINB11	SLC4A4
HAPLN1	AKR7A3	RPL35
HAPLN2	PRTN3	SLC22A18
HAPLN3	MOB1A	LINC01510
HAPLN4	CYSRT1	SINHCAF
HBEGF	CTRB2	PDXK
HCRT	TXNDC17	SHMT1
HDGF	FAM3A	IFT27
HGF	EFNB1	CHP1
HGFAC	LRP2	SNRPD2
HHIP	PKD1	COX11
HHIPL1	HSPG2	MRPL49
HHIPL2	C1QTNF4	SLC5A2
HHLA1	VLDLR	LAMTOR4
HLA-E	RNASE3	CCNL1
HLA-G	FABP5	DUSP1
HMCN1	GGT1	USH1C
HMCN2	GDNF	CLTC
HMGB1	CTBS	PSAT1
HMGB2	TGM3	AKTIP
HMSD	TNFRSF1A	RETREG1
HP	MID2	MGST2
HPR	MMRN2	MRPS9
HPSE	EYS	CFDP1
HPSE2	TNN	NIPSNAP3A
HPX	CORO1B	HEXIM1
HRG	OLA1	CNBP
HSD11B1L	CHMP2B	MRPS25
HSPG2	FAP	LASP1
HTN1	AK2	DDX24
HTN3	CHGB	BDH2
HTRA1	ALDOB	MDH2
HTRA3	HAMP	AC244090.1
HTRA4	PLOD3	REEP5
HYAL1	GREM1	RIOK3
HYAL3	NECTIN4	UGCG
IAPP	CLIC6	ACO1
IBSP	COL4A1	AOX1
IDE	COL3A1	JUND
IFI35	COL2A1	ALDH4A1
IFNA1	COL1A1	STAT3
IFNA10	GMDS	SLC22A12
IFNA13	PSPN	ACTR2
IFNA14	H3C13	GALM
IFNA16	DBH	NIT2
IFNA17	SLC5A10	QDPR
IFNA2	SERPINA4	PANK1
IFNA21	B4GALT3	SPINT1
IFNA4	PADI2	SMIM22
IFNA5	BAIAP2	ECHS1
IFNA6	NPHS1	PLG
IFNA7	CDC42	ARPC4
IFNA8	ENO2	TM7SF3
IFNAR2	KRT72	SPCS3
IFNB1	SELENOS	AP2M1
IFNE	PRKRIP1	HLA-DMA
IFNG	CD53	TMEM54
IFNK	WASF3	RENBP
IFNL1	MUC5AC	GMDS
IFNL2	THBS1	HNRNPA1
IFNL3	BMP4	JUN
IFNW1	BMP2	HOTAIRM1
IGF1	CFAP70	PTS
IGF2	PDGFC	AP1S1
IGFALS	TNFAIP6	GK
IGFBP1	CEP164	DLD
IGFBP2	IL32	NPL
IGFBP3	FH	ARL6IP5
IGFBP4	IGLL5	IFNGR2
IGFBP5	ARSF	PDLIM2
IGFBP6	MTAP	RER1
IGFBP7	PDZK1IP1	EHHADH
IGFBPL1	SFRP5	ISCA1
IGFL1	CPZ	LEPROT
IGFL2	ZNHIT6	SLC34A1
IGFL3	NANS	MRPS35
IGFL4	Q6ZS49	LSM1
IGHA1	FTH1	TMBIM1
IGHA2	FTL	GUK1
IGHD	HPX	KL
IGHD1-1	CUTA	TSPO
IGHE	MIF	RCAN1
IGHG1	TFRC	IFITM3
IGHG2	AQP1	POLDIP2
IGHG3	RAET1G	WNK1
IGHG4	CXCL10	CHMP1B
IGHJ1	PPBP	PARL
IGHM	GC	SNRPE
IGHV1-18	AFP	GMFB
IGHV1-2	MARCKS	UBR4
IGHV1-24	CD40LG	MRPL22
IGHV1-3	QSOX2	TTC3
IGHV1-45	ALB	ACAA1
IGHV1-46	ORM1	CPEB4
IGHV1-58	AMBP	SLC5A12
IGHV1-69	SPARC	DUSP23
IGHV1-69-2	RBP4	MTHFD2L
IGHV1-69D	FN1	NUCKS1
IGHV2-26	LRG1	PMVK
IGHV2-5	EDN3	ARRDC3
IGHV2-70	APOH	NDUFS2
IGHV2-70D	C9	MRPS7
IGHV3-11	C1QB	CASP4
IGHV3-13	C1QA	RPL36
IGHV3-15	APCS	CMTM6
IGHV3-16	CRP	AMZ2
IGHV3-20	GLIPR2	MORN4
IGHV3-21	FBP1	EIF4A2
IGHV3-23	PAEP	NDFIP2
IGHV3-30	SLC4A1	LACTB2
IGHV3-33	ADAMTS13	CAPNS1
IGHV3-35	H2BC12	LGALS3
IGHV3-38	OTOG	SH3BGRL3
IGHV3-43	SEMG2	SSR1
IGHV3-48	COL7A1	EZR
IGHV3-49	SCGB3A1	AIG1
IGHV3-53	QDPR	MTFR1L
IGHV3-64	CTDSPL	EIF4EBP2
IGHV3-64D	IL4R	CLDN7
IGHV3-66	CRHBP	FUNDC2
IGHV3-7	PLSCR1	SDC4
IGHV3-72	ARPC3	GPD1
IGHV3-73	ARPC2	DNAJC4
IGHV3-74	ARPC1B	SLC25A3
IGHV4-28	CTSW	DNAJC12
IGHV4-31	VPS35	IFT20
IGHV4-34	PLA2G7	CAPZA2
IGHV4-39	NPFF	ATP6V1B2
IGHV4-4	PEPD	HMGN3
IGHV4-59	CPNE7	TKT
IGHV4-61	SCAMP2	PSMB9
IGHV5-10-1	ANO1	CTNNA1
IGHV5-51	NPC1	NUCB1
IGHV6-1	SRC	GGACT
IGHV7-4-1	FGF21	LEPROTL1
IGHV7-81	PDZD7	TINAG
IGHV8-51-1	ANXA3	RAB29
IGIP	NIT2	SF3B6
IGKC	GDF3	C11orf1
IGKJ1	GNS	YBX3
IGKV1-12	APRT	HIF1A
IGKV1-16	IGLC2	NDUFAF8
IGKV1-17	BPGM	ACOX1
IGKV1-27	PFN1	SDF2L1
IGKV1-33	OVOS1	ISOC1
IGKV1-37	OVOS2	VKORC1
IGKV1-39	USP14	TMEM205
IGKV1-5	YARS1	NDUFV1
IGKV1-6	MYL12A	ERP29
IGKV1-8	DEFB130A	TMEM251
IGKV1-9	DEFB130B	EPHX1
IGKV1D-12	RNASE4	PRNP
IGKV1D-13	IL9R	TP53TG1
IGKV1D-16	PRKACB	TST
IGKV1D-17	IGFBP4	SLC27A2
IGKV1D-33	SLURP2	MEAF6
IGKV1D-37	KLK7	ACSF2
IGKV1D-39	GALNS	DDX3X
IGKV1D-42	PABPC1L	ADGRG1
IGKV1D-43	ZFC3H1	MRPS18C
IGKV1D-8	SIPA1L3	KDELR2
IGKV2-24	MGRN1	SEC61B
IGKV2-28	ICAM1	COPS8
IGKV2-30	S100G	RSRP1
IGKV2-40	CRABP2	PIPOX
IGKV2D-24	IGKV1-13	SET
IGKV2D-26	IGHV4-30-4	OAZ2
IGKV2D-28	CELA1	BHMT2
IGKV2D-29	IGHV3-43D	MRPL54
IGKV2D-30	IGHV3-30-5	BAX
IGKV2D-40	IGHV3-30-3	STAP2
IGKV3-11	IGHV1-8	TMEM106B
IGKV3-15	SPAG9	FAH
IGKV3-20	RPLP0	CLDN2
IGKV3-7	GNG7	RNF186
IGKV3D-11	HNRNPA2B1	RTRAF
IGKV3D-15	PTPN6	NFU1
IGKV3D-20	KLK8	SPINT2
IGKV3D-7	TNFSF18	SGK1
IGKV4-1	LYZL4	BOLA1
IGKV5-2	JADE2	MRPL13
IGKV6-21	MB	RAB2A
IGKV6D-21	FLT1	MT-ND6
IGKV6D-41	TMPRSS11D	AGT
IGLC1	LGALS3	RTF2
IGLC2	KALRN	STXBP2
IGLC3	CR1	MTDH
IGLC7	HBE1	DECR1
IGLJ1	GM2A	RASSF4
IGLL1	ADAMTS5	NENF
IGLL5	LTB	GLUL
IGLON5	APOL4	C12orf75
IGLV1-36	GSTO2	DNAJC8
IGLV1-40	SLIT1	SLC39A5
IGLV1-44	IFNA8	SEC14L1
IGLV1-47	ORM2	PBLD
IGLV1-50	COASY	RTN4
IGLV1-51	LOXL1	NUDT14
IGLV10-54	SLC7A5	IDH1
IGLV11-55	LGALS3BP	MRPS21
IGLV2-11	SLC9A1	PRDX1
IGLV2-14	SLC20A2	PCBP1
IGLV2-18	ECH1	SNX3
IGLV2-23	IL24	TDP2
IGLV2-33	DDR1	SLC37A4
IGLV2-8	ARL8B	ZFAS1
IGLV3-1	SPX	GPR137B
IGLV3-10	NENF	SURF2
IGLV3-12	LIPI	AP003716.1
IGLV3-16	PMP2	BPHL
IGLV3-19	TOM1	CTXN3
IGLV3-21	FGG	TCN2
IGLV3-22	FGB	PDIA3
IGLV3-25	FGA	FAM177A1
IGLV3-27	FUZ	ZSCAN16-AS1
IGLV3-32	APOC3	BORCS7
IGLV3-9	APOC2	NAPRT
IGLV4-3	APOC1	HGD
IGLV4-60	APOA2	PGAM1
IGLV4-69	LGALS1	IMMT
IGLV5-37	SLCO4C1	H2AFJ
IGLV5-45	APOE	MSRB1
IGLV5-48	APOA1	ARG2
IGLV5-52	PLA2G6	LETMD1
IGLV6-57	ACTB	RABAC1
IGLV7-43	NEDD4L	VAPA
IGLV7-46	ITGA1	MYO6
IGLV8-61	CTNND1	HAAO
IGLV9-49	C17orf80	SRSF8
IGSF10	CXCL1	C2orf76
IHH	UGDH	TMBIM4
IL10	VIL1	EIF4EBP1
IL11	PDZK1	DNAJB9
IL11RA	GFRA1	VAMP5
IL12A	AMY1C	C8orf82
IL12B	AMY1B	ALDH1B1
IL13	GPT	NAXE
IL15	ADAMTS3	PFDN2
IL15RA	MCF2L
IL16	PFAS
IL17A	KIF3B
IL17B	TMPRSS2
IL17C	CSF1
IL17D	HMOX1
IL17F	STOM
IL17RA	RAB14
IL18	IGFBP5
IL18BP	IGFBP6
IL19	EIF3H
IL1A	CDK5RAP2
IL1B	TMEM109
IL1F10	PDGFA
IL1R1	SCGB2A2
IL1R2	MROH7
IL1RAP	ARL15
IL1RL1	FST
IL1RN	NMI
IL2	CXCL3
IL20	CXCL2
IL21	FUCA1
IL22	STX3
IL22RA2	SEMA3F
IL23A	HMSD
IL24	IL15RA
IL25	DPP3
IL26	CAT
IL27	NOG
IL3	CEL
IL31	BHLHB9
IL32	CMA1
IL33	CHIT1
IL34	ARHGEF18
IL36A	ITIH1
IL36B	ITIH2
IL36G	SELENBP1
IL36RN	MMP14
IL37	PAPPA
IL4	VTN
IL4I1	DNAJC3
IL4R	DSC1
IL5	AOC1
IL6	PSMD2
IL6R	CEP250
IL6ST	BDH2
IL7	DUSP26
IL9	VTA1
IMPG1	MLPH
IMPG2	APOO
INHA	ALAD
INHBA	CNTLN
INHBB	SCNN1B
INHBC	IL3
INHBE	DAAM2
INS	RAB27A
INS-IGF2	RAB13
INSL3	RAB9A
INSL4	NCCRP1
INSL5	ASAH1
INSL6	RAB7A
ISG15	RAB5C
ISLR	BRICD5
ISM1	TUBB3
ISM2	KRT19
ITGBL1	SQSTM1
ITIH1	SIRPA
ITIH2	FGL1
ITIH3	ADCY1
ITIH4	ATAD2
ITIH5	AP1M1
ITIH6	TMEM59
ITLN1	COL25A1
ITLN2	PAPPA2
ITM2B	SLC12A9
IZUMO4	PLA2G2A
JAM3	AKR1A1
JCHAIN	NID1
KAZALD1	ASPN
KCP	HJV
KERA	C1S
KIAA0100	TOM1L2
KIAA0319	OSTN
KISS1	SLC5A9
KL	S100A7A
KLK1	RPL27
KLK10	MAN1A1
KLK11	C1QTNF1
KLK12	C1QTNF5
KLK13	GALNT7
KLK14	FGF12
KLK15	GDF6
KLK2	TEKT3
KLK3	SLC9A3R1
KLK4	ACTC1
KLK5	PALS2
KLK6	ACAT1
KLK7	LYN
KLK8	YES1
KLK9	LAMB1
KLKB1	IL5RA
KNG1	VCAM1
KRT10	RIMS2
KRTDAP	ARPC5L
LACRT	EPHB1
LAD1	EPHB4
LAIR2	UMOD
LALBA	HNRNPC
LAMA1	ACTN3
LAMA2	DLG1
LAMA3	HSP90AA1
LAMA4	MMP8
LAMA5	SERPINE1
LAMB1	PROZ
LAMB2	TPRG1L
LAMB3	TYK2
LAMB4	CUBN
LAMC1	SNX3
LAMC2	ATP1B3
LAMC3	ACSL4
LBP	MAN1A2
LCAT	RETNLB
LCN1	CELA3A
LCN10	SLC6A13
LCN12	CMTM3
LCN15	LY75
LCN2	FMOD
LCN6	KRT84
LCN8	PPL
LCN9	NID2
LDLRAD2	SLC22A11
LEAP2	SERPINB3
LECT2	FGF2
LEFTY1	SSH2
LEFTY2	VWA1
LEP	CTNS
LGALS1	NT5E
LGALS3	KITLG
LGALS3BP	TNFAIP3
LGALS9	CPD
LGI1	GDF1
LGI2	COL4A4
LGI3	HSPA7
LGI4	MASP1
LHB	PLCG2
LIF	IDH2
LILRA2	NDUFAF7
LILRA5	CPE
LIPC	HSPA13
LIPF	CDK1
LIPG	NPPB
LIPH	CYFIP1
LIPI	CTHRC1
LIPK	MST1
LIPM	PCDHGB5
LIPN	KNG1
LLCFC1	CSTA
LOX	PXDNL
LOXL1	DNAJC9
LOXL2	COL9A1
LOXL3	CST1
LOXL4	CST4
LPA	CST3
LPL	TIMP1
LPO	C5
LRCOL1	PIBF1
LRG1	C3
LRP8	DNAJC7
LRRC17	AGT
LTA	SERPINA3
LTBP1	RPS27A
LTBP2	COPS8
LTBP3	SERPINA1
LTBP4	SERPINC1
LTF	SLC5A5
LUM	CYP4A22
LUZP2	CHP1
LY6G5B	SLC5A2
LY6G5C	Q9UF83
LY6K	SOSTDC1
LY86	CPA5
LY96	PRKCZ
LYG1	LAMP1
LYG2	TRIL
LYPD6	BCR
LYPD8	ZDHHC1
LYZ	MCAM
LYZL1	CST7
LYZL2	FGF18
LYZL4	SLC22A5
LYZL6	CCN5
MAMDC2	SNCG
MAN2B2	RALB
MANF	RALA
MAPT	ATP5F1B
MASP1	CHI3L2
MASP2	MBL2
MATN1	CNKSR2
MATN2	PYGM
MATN3	PYGB
MATN4	ITGAM
MBL2	CRISP2
MDK	FCN1
MEGF6	GPA33
MEP1B	FUT6
MEPE	OLFM1
MET	BRK1
METRN	WNT6
METRNL	GNB3
METTL24	CD109
MFAP2	PCSK2
MFAP4	ABCA3
MFAP5	LRRN4
MFGE8	H2AC18
MGAT4A	LCN9
MGP	NAPG
MIA	CCL19
MIF	OR11L1
MLN	CGA
MMP1	FSHB
MMP10	OMD
MMP11	GDF15
MMP12	IGHV5-10-1
MMP13	SFRP4
MMP16	SDC4
MMP17	PDCD6IP
MMP19	WFDC12
MMP2	RBMX
MMP20	TLL2
MMP21	GLA
MMP24	GUSBP1
MMP25	FCN2
MMP26	SHH
MMP28	TMC5
MMP3	LCK
MMP7	PPP1R7
MMP8	RAB2B
MMP9	PODXL
MMRN1	RSU1
MMRN2	MFNG
MPEG1	RNASET2
MSMB	TSKU
MSMP	NCOA3
MST1	DDX3X
MSTN	ADGRV1
MTRNR2L1	SERPINA13P
MTRNR2L10	CRTC2
MTRNR2L11	SDCBP
MTRNR2L12	GPX4
MTRNR2L13	PATE2
MTRNR2L3	SLC22A8
MTRNR2L4	CD1A
MTRNR2L5	RALGAPA2
MTRNR2L6	NT5C
MTRNR2L7	C1QBP
MTRNR2L8	ARHGDIB
MUC1	ERBB3
MUC13	SLC6A19
MUC16	CCL7
MUC20	LSP1
MUC4	RAB19
MUC5AC	CCL8
MUC5B	BST2
MUC6	BST1
MUC7	TAOK1
MUCL1	PROM2
MXRA5	GAST
MXRA7	RYR1
MYDGF	IBSP
MYOC	BGN
MZB1	IGF2
NAMPT	TARS1
NAPSA	PCOLCE
NAXE	KLHL34
NBL1	PMVK
NCAM1	INS
NCAN	NAMPT
NDNF	CPNE5
NDP	MAN2B1
NECTIN1	FBP2
NECTIN4	KRT78
NELL1	TRDV3
NELL2	TRDV2
NENF	TRAV38-2DV8
NETO1	CETP
NGF	H2AW
NHLRC3	SCUBE3
NID1	MTHFD1
NID2	GP6
NMB	SORL1
NMI	H2BC11
NMS	LRRK2
NMU	KLK1
NODAL	HEXA
NOG	LPL
NOTCH2NLA	CRH
NOTCH2NLB	HDGF
NOTCH2NLC	CLTCL1
NOTUM	VCL
NPB	INSR
NPC2	S100A14
NPFF	ACTG2
NPIPB7	VDAC1
NPNT	FGF7
NPPA	CTSC
NPPB	COPA
NPPC	ADGRE5
NPS	PPY
NPTX1	PGAM4
NPTX2	MSR1
NPVF	ZP3
NPW	GHRH
NPY	SLC25A1
NRCAM	SOGA3
NRG1	BCHE
NRG2	GCG
NRG3	PTH
NRG4	TAB3
NRN1L	GSTT2
NRP1	INSL3
NRP2	SLC12A1
NRTN	POTEJ
NT5DC3	UBC
NTF3	GOLGA7
NTF4	CLTC
NTN1	OLFM4
NTN3	NDP
NTN4	CXCL9
NTN5	IGLV1-44
NTS	TAFA1
NUCB1	TAFA3
NUCB2	PRSS42P
NXPE3	DLK1
NXPE4	ABCC1
NXPH1	CKLF
NXPH2	CPA6
NXPH3	FIBCD1
NXPH4	IGKV3-15
OAF	LY86
OBP2A	RAB3D
OBP2B	NAA16
OC90	WLS
ODAPH	IGKV3-20
OGN	IGKV2D-28
OIT3	IGKV2D-40
OLFM1	IGKV1D-12
OLFM2	NUCB2
OLFM3	COL28A1
OLFM4	NCKAP1L
OLFML1	CTSG
OLFML2A	WNT11
OLFML2B	MANF
OLFML3	COLEC12
OMD	PPIB
OOSP2	CA6
OOSP3	SELP
OOSP4A	GDF7
OOSP4B	GDF10
OPRPN	INHBC
OPTC	IGHV1-69D
ORM1	BPIFB2
ORM2	MS4A1
OSM	KRT35
OSTN	FRZB
OTOA	RRAS
OTOG	MINK1
OTOGL	SUB1
OTOL1	IST1
OTOR	SLC16A1
OTOS	MOGS
OVCH1	GALNT4
OVCH2	CDKL1
OVGP1	PSMA8
OXT	IL1RN
PAEP	ALCAM
PAM	VWC2
PAMR1	PA2G4
PAPLN	RAB35
PAPPA	THNSL2
PAPPA2	QPRT
PATE1	YWHAG
PATE2	DPP7
PATE3	NAPSA
PATE4	NUTF2
PCDH12	PTPRR
PCDHA1	MOXD1
PCDHA10	SLC37A2
PCDHA6	EPGN
PCOLCE	CEMIP2
PCOLCE2	DICER1
PCSK1	COMT
PCSK1N	QSOX1
PCSK2	LRIG2
PCSK5	NPC2
PCSK6	TMEM63A
PCSK9	IGFL1
PCYOX1L	REG3G
PDCD1LG2	GNAI2
PDGFA	HLA-DRB5
PDGFB	CBLN3
PDGFC	GLB1
PDGFD	DLG3
PDGFRL	MYO1D
PDYN	UPK1A
PEBP4	TOMM70
PENK	SLIT2
PF4	GNAI1
PF4V1	WWP2
PGA3	TNFRSF11B
PGA4	RREB1
PGA5	STK10
PGC	AGAP2
PGF	CSPG4
PGLYRP1	ATRN
PGLYRP2	EPS8L1
PGLYRP3	SGSH
PGLYRP4	ARPC1A
PI15	HTRA1
PI16	LCN2
PI3	ADAMTS15
PIBF1	CCL11
PIGR	MRGPRD
PILRA	PSMD7
PINLYP	VPS37D
PIP	BLVRA
PKDCC	SERPINF1
PLA1A	MUC16
PLA2G10	SERPINB5
PLA2G12A	LINGO4
PLA2G12B	FAM151B
PLA2G1B	CMTM8
PLA2G2A	CHL1
PLA2G2C	ENDOU
PLA2G2D	KRIT1
PLA2G2E	LRIG3
PLA2G3	LAD1
PLA2G5	TFPI2
PLA2G7	TNPO1
PLA2R1	REG1B
PLAC1	GNL1
PLAC9	STK25
PLAT	DPEP1
PLAU	SCIN
PLG	LRRN1
PLGLB1	PRG4
PLGLB2	PRELP
PLOD3	LUM
PLTP	ADGRG2
PM20D1	EPCAM
PMCH	RPL24
PNLIP	ST13P4
PNLIPRP1	ABI1
PNLIPRP3	SCARB1
PNOC	NPNT
PODN	ACTG1
PODNL1	STK11
POMC	RAB8B
PON1	CCBE1
PON2	CRELD2
PON3	ELAPOR1
POSTN	RACK1
PPBP	CLEC18B
PPIA	FGF9
PPIB	GNG5
PPY	CPAMD8
PRADC1	IFNL2
PRAP1	LY96
PRB1	AVP
PRB2	IFNL3
PRB3	PI16
PRB4	VAMP7
PRELP	CXCL17
PRG2	IGFL3
PRG3	IGHV3OR16-17
PRG4	COLEC10
PRH2	PRKAR2B
PRL	LTA
PRLH	TNF
PROC	NEBL
PROK1	SYNE2
PROK2	GNAL
PROS1	ACLY
PROZ	SLC1A5
PRR27	ANXA9
PRR4	KRT38
PRSS1	KRT37
PRSS12	KRT36
PRSS16	KRT34
PRSS2	HPN
PRSS22	KISS1
PRSS23	VWF
PRSS27	RNASE1
PRSS3	CTSH
PRSS33	AMY1A
PRSS35	TCP1
PRSS36	CA4
PRSS37	FAS
PRSS38	GNA11
PRSS48	CMPK1
PRSS51	KRT6C
PRSS53	SHMT2
PRSS54	MMP12
PRSS57	IL15
PRSS58	XCL1
PRSS8	CCT5
PRTN3	NAPA
PRXL2A	H2BC5
PSAPL1	GSS
PSG1	PRRC2A
PSG11	RPS29
PSG2	ABCB4
PSG3	GSTM2
PSG4	GPC5
PSG5	OIT3
PSG6	IL1F10
PSG7	BASP1
PSG8	LIPH
PSG9	AP2M1
PSORS1C2	SEMA3C
PSPN	H0YJW9
PTGDS	IGFBPL1
PTH	COL12A1
PTH2	MYOC
PTHLH	RARRES2
PTK7	ITLN2
PTN	TIMP4
PTPRS	SLC13A3
PTPRZ1	COL22A1
PTX3	DNAJA1
PTX4	OPRPN
PVR	DMXL2
PXDN	CRLF1
PYY	TG
PZP	CALCA
QPCT	CCL13
QRFP	GPC2
QSOX1	GH2
R3HDML	GH1
RAET1G	PRL
RARRES2	CLCA1
RBP3	LHB
RBP4	LGI4
REG1A	TSHB
REG1B	MMP21
REG3A	CEACAM8
REG3G	HBB
REG4	PTPA
RELN	SERPINE3
REN	KRT12
RETN	CD180
RETNLB	ALDH3B1
RGMA	TNR
RLN1	COL14A1
RLN2	FGF3
RLN3	S100A11
RNASE1	SFN
RNASE10	YWHAB
RNASE11	PARK7
RNASE12	ATIC
RNASE13	IGHV3OR16-8
RNASE2	IGHV3OR16-10
RNASE3	STC2
RNASE4	HSPA9
RNASE6	IGHV3OR16-13
RNASE7	IGHV3OR15-7
RNASE8	IGKV1OR2-108
RNASE9	IGHV1OR15-1
RNASET2	IGHV3OR16-12
RNLS	IGHV4OR15-8
RNPEP	FUT3
RPTN	PITPNA
RS1	G6PD
RSPO1	ITGAV
RSPO2	TPM3
RSPO3	ATP6V1A
RSPO4	TRAV19
RSPRY1	GPI
RTBDN	FCER2
S100A12	ENO1
S100A13	CKM
S100A4	CEACAM5
S100A7	EIF4E
S100A8	GALM
S100A9	PTN
SAA1	APOA4
SAA2	PKHD1
SAA4	IGKV4-1
SBSN	S100A6
SBSPON	GPD1
SCG2	RAB11B
SCG3	ATP6AP1
SCG5	CSRP1
SCGB1A1	TRAV18
SCGB1C1	ANO6
SCGB1C2	FAM20C
SCGB1D1	KRT73
SCGB1D2	ANGPTL5
SCGB1D4	XYLT1
SCGB2A1	COL23A1
SCGB2A2	S100A7
SCGB2B2	RAC1
SCGB3A1	MMP2
SCGB3A2	MMP3
SCN1B	GKN2
SCPEP1	CORO1A
SCRG1	MECP2
SCT	RENBP
SCUBE1	CHRDL2
SCUBE2	GSTA1
SCUBE3	IQGAP1
SDC1	BPIFB1
SDC4	UTRN
SECTM1	GNPDA1
SELENOP	IFNA2
SEMA3A	IFNA10
SEMA3B	IFNA21
SEMA3C	IFNA5
SEMA3D	SOD3
SEMA3E	IFNA17
SEMA3F	IFNB1
SEMA3G	S100A4
SEMG1	CNTF
SEMG2	PPA1
SERPINA1	APOC4
SERPINA10	SSC5D
SERPINA11	PON3
SERPINA12	RNASE8
SERPINA3	PLEC
SERPINA4	MFAP4
SERPINA5	GRN
SERPINA6	ACHE
SERPINA7	LEFTY2
SERPINA9	TGFB2
SERPINB1	RETN
SERPINC1	SCUBE1
SERPIND1	CXCL12
SERPINE1	GLIPR1
SERPINE2	CPA2
SERPINE3	CD248
SERPINF1	AGRP
SERPINF2	FGF22
SERPING1	HSPB1
SERPINI1	NCKAP1
SERPINI2	ATP6V1C1
SFN	WNT10B
SFRP1	IGKV1-17
SFRP2	IGKV1-39
SFRP4	IGKV1-33
SFRP5	IGKV1D-33
SFTA2	JCHAIN
SFTPA1	RHOBTB3
SFTPA2	ULBP3
SFTPB	EPO
SFTPC	IL1B
SFTPD	IL1A
SHBG	IGHV4-34
SHE	IFNG
SIGLEC6	IFNA14
SIRPD	IFNA7
SLAMF1	SFRP1
SLIT1	IFNA1
SLIT2	NIBAN1
SLIT3	PLEKHA7
SLITRK1	KRT25
SLPI	MUC4
SLURP1	KRT87P
SLURP2	PALS1
SMIM20	CPXM2
SMIM31	KRT27
SMOC1	KRT28
SMOC2	UPK2
SMPD1	IFI35
SMPDL3A	ELANE
SMPDL3B	LILRB2
SMR3A	VPS13D
SMR3B	SRPRA
SNED1	HSP90AB1
SOD3	GUSB
SOGA1	PMPCA
SORL1	FGF8
SOST	VCP
SOSTDC1	AQP5
SPACA3	CSE1L
SPACA5	CELA2B
SPACA5B	CELA2A
SPACA7	MON2
SPAG11A	PLTP
SPAG11B	AFM
SPARC	PKD1L3
SPARCL1	CCL21
SPATA20	MOB1B
SPESP1	SLC46A3
SPINK1	SLC12A3
SPINK13	SLC12A2
SPINK14	METRNL
SPINK2	ADH5
SPINK4	SLURP1
SPINK5	SMPDL3A
SPINK6	MYH14
SPINK7	TAFA2
SPINK8	TMC4
SPINK9	TMC6
SPINT1	FBLN1
SPINT3	PLEKHA1
SPINT4	DES
SPOCK1	CXCL16
SPOCK2	ALDH8A1
SPOCK3	APPL1
SPON1	UBA1
SPON2	CAPN2
SPP1	TLL1
SPP2	XPNPEP2
SPTY2D1OS	IL10
SPX	TNIK
SRGN	ATP6V1G1
SRPX	CLU
SRPX2	CD1C
SSC4D	CD1B
SSC5D	IL13RA2
SST	TTC38
ST6GAL1	CD5L
STATH	AHCYL1
STC1	CRTAP
STC2	SCRG1
SVBP	AHSG
TAC1	PRKACA
TAC3	EDIL3
TAC4	ECRG4
TAFA1	LAMTOR1
TAFA3	CS
TAFA4	C1QL3
TAFA5	ANGPTL7
TBL2	GNG2
TCN1	PSME1
TCN2	DKK3
TDGF1	CTSZ
TECTA	CCL26
TECTB	PLAA
TEK	ANGPT4
TEPP	RUVBL1
TEX101	MMP28
TF	CFL2
TFF1	EHD4
TFF2	CAPN1
TFF3	NAPRT
TFPI	FGF5
TFPI2	CTSF
TFRC	EPN3
TG	C8G
TGFA	CANX
TGFB1	B4GAT1
TGFB2	VPREB1
TGFB3	GP1BA
TGFBI	C8B
TGFBR3	ANXA2
TGM2	CARTPT
THBS1	CAMK4
THBS2	SYPL1
THBS3	PCNA
THBS4	DPYSL2
THEM6	IL17A
THNSL2	CR1L
THPO	CTSD
THSD4	ACY3
THSD7A	CDC37
TIMP1	PRCP
TIMP2	CPNE4
TIMP3	DDB1
TIMP4	HINT1
TINAG	FLT3LG
TINAGL1	ATP6V0A1
TLL1	IGLC7
TLL2	VEGFC
TMEFF2	VEGFB
TMPRSS11E	PGF
TMPRSS2	H2AC6
TMPRSS4	COMP
TNC	PCDH12
TNF	BHMT
TNFAIP6	CCN2
TNFRSF11B	SLC5A12
TNFRSF18	IL23A
TNFRSF1A	RNASE6
TNFRSF1B	WNT2B
TNFRSF25	WNT8B
TNFRSF6B	GREB1
TNFSF10	C1QL1
TNFSF11	SRGN
TNFSF12	TUBB1
TNFSF13	PSMB2
TNFSF13B	PSMB3
TNFSF14	RNPEP
TNFSF15	FLOT1
TNN	PFKL
TNR	CPNE3
TNXB	HBD
TOR2A	DDX5
TPSAB1	RBP5
TPSB2	BBOX1
TREM1	GNAS
TREM2	ENG
TREML4	HBZ
TRH	ARPC4
TSHB	MMP23B
TSKU	SUPT20HL2
TSLP	ST3GAL1
TSPEAR	RNLS
TTC9B	R3HDML
TTR	LRRN3
TUFT1	HPD
TULP2	SH3BP4
TWSG1	NPHS2
TXNDC16	PIP
UCMA	PTHLH
UCN	IMPDH2
UCN2	PTPN23
UCN3	MARS1
ULBP2	SEMA4A
UMOD	F5
UTS2	MUC13
UTS2B	SFTA3
VASH1	DCN
VASH2	LAMA3
VASN	H2BC21
VCAN	H2AC20
VEGFA	GSTA3
VEGFB	VPS50
VEGFC	MYO6
VEGFD	QPCT
VGF	TST
VIP	FGF16
VIT	TWF2
VMO1	TRBC2
VNN3	GHITM
VSTM1	PGA5
VSTM2A	PGA3
VSTM2L	PGA4
VSTM4	STC1
VTN	HPRT1
VWA1	PNP
VWA2	F13A1
VWA3A	COL18A1
VWA5B1	COL15A1
VWA7	ADAMTS20
VWC2	LDHB
VWC2L	NEB
VWCE	F8
VWDE	CP
VWF	TLN1
WDR25	KIF3A
WFDC1	SOD1
WFDC10A	RPL3
WFDC10B	GSR
WFDC11	PRR4
WFDC12	RPS19
WFDC13	RPL11
WFDC2	LAMA4
WFDC3	FABP1
WFDC5	CPA4
WFDC6	INA
WFDC8	BAIAP2L1
WFDC9	SCN11A
WFIKKN1	SLC15A2
WFIKKN2	PDCD2
WIF1	FAM3D
WNT1	DDX11
WNT10A	ATP6V1H
WNT10B	MLLT3
WNT11	DBI
WNT16	SYNGR2
WNT2	IL18BP
WNT2B	AGR2
WNT3	YWHAH
WNT3A	FBL
WNT4	PPM1L
WNT5A	BMP15
WNT5B	LGI1
WNT6	PCMT1
WNT7A	SCGB1D2
WNT7B	SCGB1D1
WNT8A	EFEMP2
WNT8B	LMAN1
WNT9A	PTER
WNT9B	FTCD
XCL1	ANGPTL6
XCL2	GPC4
XYLT1	COL5A2
XYLT2	SLC23A1
ZBED3	SNCA
ZG16	CCL4L1
ZG16B	CHGA
ZP1	C7
ZP2	TALDO1
ZP3	TGM4
ZP4	EPPIN
ZPBP	WNT5B
ZPBP2	WAS
	RARS1
	SYT7
	WFDC10A
	VWA2
	CRISP3
	CRISP1
	GNPTG
	HBA1
	CYSTM1
	LIFR
	PAICS
	KRT18
	METRN
	XYLT2
	ALDH7A1
	TUFM
	ALDH1A3
	MYO1B
	KRT86
	TECTA
	HSPD1
	SERPINB7
	CTRB1
	NARS1
	AOX1
	EXOSC9
	VWC2L
	AKR1C4
	LEFTY1
	LYPLA1
	STEAP4
	FAM234A
	SDCBP2
	DEFA3
	DEFA1
	C11orf54
	GFPT1
	SIL1
	CALR
	ACTN4
	MRPL18
	RAB1B
	CAPZA1
	RAB17
	BROX
	CAB39
	PCYOX1
	PCSK1N
	CREG1
	RPL34
	TFPI
	IL17B
	EGFL7
	TAC3
	UPK3A
	DNPH1
	FCN3
	CTSA
	BMP6
	BMP5
	NPR3
	TAGLN2
	TGFB3
	IL19
	PATJ
	CALB1
	TIMM8B
	PLBD2
	TNFSF14
	TOM1L1
	GNRH2
	AKR7L
	SMS
	IL36A
	LAMTOR3
	TAX1BP3
	RIDA
	RP2
	LPO
	ITIH3
	PRSS3P2
	SLC26A4
	TNFSF12
	COL17A1
	LILRB4
	C4BPB
	SERPINA2
	MST1L
	SERPINE2
	SVIP
	ALDH1A1
	IL11
	GRB2
	EDN2
	CAPN7
	COL5A1
[truncated: 1,685 more rows]

## Sheet: EP-Genes
gene	p_val	avg_log2FC	pct.1	pct.2	p_val_adj	cluster
DMKN	6.82055e-157	1.34899	0.23	0.025	1.31105e-152	10
IL32	1.28518e-79	-2.49874	0.273	0.685	2.47038e-75	10
CXCL12	3.42834e-79	1.14695	0.163	0.023	6.58996e-75	10
CLEC11A	7.07277e-73	0.899976	0.143	0.02	1.35953e-68	10
B2M	3.82928e-67	-2.13203	0.595	0.851	7.36064e-63	10
APOE	1.371e-62	-1.71315	0.45	0.766	2.63534e-58	10
ITM2B	1.62614e-56	-1.20462	0.438	0.785	3.12576e-52	10
GPX3	1.90105e-51	-1.5662	0.62	0.804	3.65419e-47	10
SPP1	3.08197e-38	-1.27554	0.49	0.745	5.92416e-34	10
CTSB	2.62118e-34	-1.33498	0.069	0.356	5.03844e-30	10
CXCL14	1.07116e-30	-1.03043	0.472	0.707	2.05898e-26	10
TNFSF10	1.11369e-29	-1.28386	0.103	0.366	2.14073e-25	10
NPC2	1.88431e-28	-0.945618	0.318	0.598	3.62203e-24	10
MIF	1.18735e-25	0.669409	0.832	0.74	2.28233e-21	10
HLA-E	1.77165e-25	-1.37171	0.027	0.239	3.40546e-21	10
PCSK1N	3.07733e-25	-0.95318	0.286	0.532	5.91524e-21	10
CLU	8.30226e-23	-1.30524	0.058	0.267	1.59586e-18	10
SERPINA1	1.38571e-22	-1.0754	0.134	0.366	2.6636e-18	10
APOO	9.53104e-22	0.796675	0.195	0.078	1.83206e-17	10
S100A8	1.43718e-21	-5.50405	0	0.171	2.76254e-17	10
S100A9	2.43066e-21	-5.47087	0.009	0.182	4.67222e-17	10
GRN	7.40359e-21	-0.934939	0.02	0.2	1.42312e-16	10
ANXA2	1.99244e-20	-1.33795	0.022	0.198	3.82988e-16	10
ANXA1	2.26515e-19	-2.24282	0	0.155	4.35407e-15	10
FGF7	4.30185e-19	0.590876	0.148	0.053	8.26902e-15	10
PIGR	1.17971e-18	-1.1778	0.034	0.202	2.26764e-14	10
CTSD	1.59473e-18	-1.07354	0.13	0.33	3.0654e-14	10
CST3	3.9744e-18	-0.838858	0.398	0.617	7.6396e-14	10
SELENOP	1.02494e-17	-0.810322	0.266	0.466	1.97015e-13	10
NAPSA	1.22712e-16	-0.847213	0.043	0.202	2.35877e-12	10
PPIA	1.34533e-16	0.501761	0.805	0.741	2.58599e-12	10
AZGP1	6.76863e-15	-0.873224	0.136	0.308	1.30107e-10	10
SRGN	2.50661e-14	-2.15804	0.002	0.119	4.81821e-10	10
LGALS1	6.96994e-14	-1.93361	0.018	0.14	1.33976e-09	10
AMN	7.1505e-14	-0.697049	0.092	0.249	1.37447e-09	10
LCN2	9.38484e-13	-3.79764	0	0.103	1.80395e-08	10
TIMP1	3.05408e-12	-2.03684	0.002	0.102	5.87055e-08	10
ALB	3.2818e-12	-0.865648	0.098	0.242	6.30828e-08	10
APOM	1.62026e-11	-0.752814	0.148	0.292	3.11447e-07	10
TINAGL1	2.54831e-11	-0.53418	0.009	0.107	4.89837e-07	10
NAMPT	2.80544e-11	-1.16284	0.056	0.175	5.39261e-07	10
TNFRSF1A	1.01167e-10	-0.456127	0.029	0.136	1.94463e-06	10
CFI	1.27506e-10	-0.567686	0.06	0.179	2.45093e-06	10
ADM	1.52809e-10	-0.722894	0.022	0.123	2.9373e-06	10
ANGPTL3	2.66144e-10	-0.671011	0.067	0.182	5.11582e-06	10
HMGB1	2.87999e-10	0.446847	0.631	0.566	5.53591e-06	10
SERPINE2	3.85263e-10	-0.589049	0.027	0.124	7.40552e-06	10
CKLF	7.61603e-10	-0.550678	0.034	0.134	1.46395e-05	10
PPIB	7.75879e-10	-0.431388	0.143	0.287	1.49139e-05	10
IGFBP4	8.03686e-10	-0.582433	0.056	0.163	1.54484e-05	10
APP	3.59267e-09	-0.46984	0.067	0.178	6.90583e-05	10
KRT10	5.74315e-09	0.747358	0.336	0.256	0.000110395	10
SPINT1	2.13418e-08	-0.422798	0.027	0.112	0.000410233	10
PLG	2.23373e-08	-0.601681	0.054	0.147	0.000429367	10
KL	5.01182e-08	-0.450564	0.022	0.101	0.000963372	10
LGALS3	1.04314e-07	0.39743	0.298	0.201	0.00200512	10
SDC4	1.65119e-07	-0.402522	0.089	0.192	0.00317392	10
NUCB1	2.23506e-07	-0.36467	0.065	0.157	0.00429624	10
TINAG	2.31457e-07	-0.456016	0.072	0.162	0.00444907	10
ADGRG1	3.81453e-07	-0.449332	0.043	0.121	0.00733228	10
AGT	7.17206e-07	-0.460562	0.036	0.109	0.0137861	10
NENF	8.73852e-07	-0.275161	0.244	0.38	0.0167972	10
TCN2	1.31497e-06	-0.415788	0.036	0.106	0.0252763	10
NAXE	2.51819e-06	0.4853	0.257	0.182	0.0484047	10

## Sheet: scRNA
	orig.ident	nCount_RNA	nFeature_RNA	percent.mt	group	RNA_snn_res.0.5	seurat_clusters	celltype	RNA_snn_res.0.3
AAACCTGAGGCATGTG-1_1	kidney1	1247	762	4.89174	kidney	1	1	Proximal tubular_1	1
AAACCTGAGGTGTTAA-1_1	kidney1	2035	829	29.6806	kidney	0	0	proximal convoluted tubules	0
AAACCTGCAAGCCATT-1_1	kidney1	1230	610	10.4878	kidney	0	0	proximal convoluted tubules	0
AAACCTGCACCAGGTC-1_1	kidney1	1436	596	7.10306	kidney	1	1	Proximal tubular_1	1
AAACCTGCACCTCGTT-1_1	kidney1	1295	694	11.583	kidney	1	1	Proximal tubular_1	1
AAACCTGCAGACGCAA-1_1	kidney1	1359	610	18.9845	kidney	1	1	Proximal tubular_1	1
AAACCTGCATTGGGCC-1_1	kidney1	3686	1214	6.10418	kidney	1	1	Proximal tubular_1	1
AAACCTGGTACAGACG-1_1	kidney1	3660	1209	9.86339	kidney	1	1	Proximal tubular_1	1
AAACCTGGTCACTGGC-1_1	kidney1	1604	842	20.5112	kidney	11	9	Proximal tubular_4	9
AAACCTGGTCGAGATG-1_1	kidney1	2109	696	25.7942	kidney	0	0	proximal convoluted tubules	0
AAACCTGGTCTACCTC-1_1	kidney1	1510	761	8.07947	kidney	1	1	Proximal tubular_1	1
AAACCTGGTGCCTGGT-1_1	kidney1	2086	856	15.8677	kidney	1	1	Proximal tubular_1	1
AAACCTGGTGTGACGA-1_1	kidney1	4724	1804	7.87468	kidney	11	9	Proximal tubular_4	9
AAACCTGGTTGTTTGG-1_1	kidney1	3542	1319	15.8385	kidney	11	9	Proximal tubular_4	9
AAACCTGTCTGATTCT-1_1	kidney1	1468	657	10.218	kidney	1	1	Proximal tubular_1	1
AAACGGGAGATCGATA-1_1	kidney1	1573	677	15.9568	kidney	1	1	Proximal tubular_1	1
AAACGGGCACAGGTTT-1_1	kidney1	6064	2062	2.30871	kidney	1	1	Proximal tubular_1	1
AAACGGGCAGCCACCA-1_1	kidney1	2545	989	7.97642	kidney	1	1	Proximal tubular_1	1
AAACGGGCAGTAGAGC-1_1	kidney1	5631	1773	4.59954	kidney	8	7	Monocyte:CD16+	7
AAACGGGCAGTGGAGT-1_1	kidney1	1160	593	11.2931	kidney	0	0	proximal convoluted tubules	0
AAACGGGCATACTACG-1_1	kidney1	2334	944	8.44045	kidney	1	1	Proximal tubular_1	1
AAACGGGCATAGACTC-1_1	kidney1	6913	2100	2.21322	kidney	1	1	Proximal tubular_1	1
AAACGGGTCAACACCA-1_1	kidney1	1863	660	7.51476	kidney	7	5	NK cell	5
AAACGGGTCACTCCTG-1_1	kidney1	1496	607	29.2781	kidney	0	0	proximal convoluted tubules	0
AAAGATGAGAACAATC-1_1	kidney1	1998	717	27.4274	kidney	0	0	proximal convoluted tubules	0
AAAGATGAGACTTGAA-1_1	kidney1	1409	692	12.6331	kidney	1	1	Proximal tubular_1	1
AAAGATGAGAGTACAT-1_1	kidney1	1474	731	2.91723	kidney	1	1	Proximal tubular_1	1
AAAGATGAGGGCATGT-1_1	kidney1	2404	994	6.36439	kidney	1	1	Proximal tubular_1	1
AAAGATGAGGTTCCTA-1_1	kidney1	3041	1233	3.84742	kidney	1	1	Proximal tubular_1	1
AAAGATGAGTCGAGTG-1_1	kidney1	2293	959	15.4383	kidney	1	1	Proximal tubular_1	1
AAAGATGAGTGACTCT-1_1	kidney1	2478	983	13.1558	kidney	1	1	Proximal tubular_1	1
AAAGATGCAATCGGTT-1_1	kidney1	3310	1184	8.39879	kidney	1	1	Proximal tubular_1	1
AAAGATGCATACTACG-1_1	kidney1	1217	590	12.6541	kidney	1	1	Proximal tubular_1	1
AAAGATGCATCTCCCA-1_1	kidney1	4444	1691	7.26823	kidney	11	9	Proximal tubular_4	9
AAAGATGGTCAGAATA-1_1	kidney1	2700	950	12.6667	kidney	1	1	Proximal tubular_1	1
AAAGATGGTCCGAATT-1_1	kidney1	1362	561	20.1909	kidney	1	1	Proximal tubular_1	1
AAAGATGGTGTGCCTG-1_1	kidney1	3554	1276	3.43275	kidney	1	1	Proximal tubular_1	1
AAAGATGGTTCAGTAC-1_1	kidney1	3421	1348	9.23707	kidney	1	1	Proximal tubular_1	1
AAAGATGTCACAACGT-1_1	kidney1	1718	828	11.8743	kidney	1	1	Proximal tubular_1	1
AAAGATGTCTGCCCTA-1_1	kidney1	1455	593	17.2509	kidney	1	1	Proximal tubular_1	1
AAAGCAAAGACTGTAA-1_1	kidney1	2113	939	2.74491	kidney	1	1	Proximal tubular_1	1
AAAGCAAAGCGGATCA-1_1	kidney1	3199	1167	6.62707	kidney	1	1	Proximal tubular_1	1
AAAGCAAAGCGTAATA-1_1	kidney1	1364	701	9.89736	kidney	0	0	proximal convoluted tubules	0
AAAGCAAAGCTGGAAC-1_1	kidney1	3159	1093	3.60874	kidney	7	5	NK cell	5
AAAGCAAAGTAGGTGC-1_1	kidney1	3582	1364	6.92351	kidney	1	1	Proximal tubular_1	1
AAAGCAACAAGAAGAG-1_1	kidney1	2110	846	3.74408	kidney	12	10	Distal tubular cells	10
AAAGCAACAATGGAGC-1_1	kidney1	1288	506	25.4658	kidney	0	0	proximal convoluted tubules	0
AAAGCAACACATAACC-1_1	kidney1	1131	559	18.6561	kidney	1	1	Proximal tubular_1	1
AAAGCAACAGTAGAGC-1_1	kidney1	3866	1531	6.51837	kidney	1	1	Proximal tubular_1	1
AAAGCAAGTACAAGTA-1_1	kidney1	2100	885	14.6667	kidney	1	1	Proximal tubular_1	1
AAAGCAAGTCTAGCGC-1_1	kidney1	3265	1214	4.44104	kidney	1	1	Proximal tubular_1	1
AAAGCAAGTGTCAATC-1_1	kidney1	1759	786	6.02615	kidney	1	1	Proximal tubular_1	1
AAAGCAAGTTCAGCGC-1_1	kidney1	1272	641	9.59119	kidney	1	1	Proximal tubular_1	1
AAAGCAAGTTGGACCC-1_1	kidney1	5704	1736	5.99579	kidney	1	1	Proximal tubular_1	1
AAAGCAATCACTCCTG-1_1	kidney1	2304	911	12.3264	kidney	1	1	Proximal tubular_1	1
AAAGCAATCGAATGCT-1_1	kidney1	2670	1008	10.824	kidney	8	7	Monocyte:CD16+	7
AAAGCAATCGGCATCG-1_1	kidney1	3006	1143	7.5183	kidney	1	1	Proximal tubular_1	1
AAAGCAATCGGTCTAA-1_1	kidney1	4263	1420	5.55947	kidney	1	1	Proximal tubular_1	1
AAAGCAATCTAGAGTC-1_1	kidney1	1260	584	14.3651	kidney	1	1	Proximal tubular_1	1
AAAGTAGAGAACAACT-1_1	kidney1	1188	487	28.0303	kidney	1	1	Proximal tubular_1	1
AAAGTAGAGCTGAACG-1_1	kidney1	2056	769	14.4942	kidney	1	1	Proximal tubular_1	1
AAAGTAGAGGGTCTCC-1_1	kidney1	2155	857	9.65197	kidney	7	5	NK cell	5
AAAGTAGAGGTGCACA-1_1	kidney1	1890	816	15.6614	kidney	1	1	Proximal tubular_1	1
AAAGTAGAGTGAAGAG-1_1	kidney1	1457	783	10.9815	kidney	1	1	Proximal tubular_1	1
AAAGTAGAGTGGAGTC-1_1	kidney1	5608	1690	6.63338	kidney	1	1	Proximal tubular_1	1
AAAGTAGAGTGGTAGC-1_1	kidney1	2450	781	14.8571	kidney	0	0	proximal convoluted tubules	0
AAAGTAGCATGCCACG-1_1	kidney1	5305	1648	1.71536	kidney	1	1	Proximal tubular_1	1
AAAGTAGCATGGTCTA-1_1	kidney1	5651	1578	5.30879	kidney	1	1	Proximal tubular_1	1
AAAGTAGGTAAGTAGT-1_1	kidney1	1854	841	12.1899	kidney	1	1	Proximal tubular_1	1
AAAGTAGGTAGCTCCG-1_1	kidney1	4724	1514	15.1778	kidney	1	1	Proximal tubular_1	1
AAAGTAGTCACATAGC-1_1	kidney1	4186	1419	6.76063	kidney	1	1	Proximal tubular_1	1
AAAGTAGTCCGTTGTC-1_1	kidney1	1582	722	11.0619	kidney	1	1	Proximal tubular_1	1
AAAGTAGTCCTATGTT-1_1	kidney1	2346	907	11.3384	kidney	7	5	NK cell	5
AAAGTAGTCGGATGGA-1_1	kidney1	1262	621	21.9493	kidney	1	1	Proximal tubular_1	1
AAAGTAGTCTGCTGCT-1_1	kidney1	1644	755	16.7883	kidney	1	1	Proximal tubular_1	1
AAATGCCAGCAGATCG-1_1	kidney1	1389	627	8.06335	kidney	0	0	proximal convoluted tubules	0
AAATGCCAGCCTTGAT-1_1	kidney1	1650	798	4	kidney	1	1	Proximal tubular_1	1
AAATGCCAGCTAACAA-1_1	kidney1	2201	987	11.0859	kidney	7	5	NK cell	5
AAATGCCAGGCCCTCA-1_1	kidney1	2729	1035	9.7838	kidney	1	1	Proximal tubular_1	1
AAATGCCAGTGGTAAT-1_1	kidney1	3864	1361	3.41615	kidney	1	1	Proximal tubular_1	1
AAATGCCAGTTACGGG-1_1	kidney1	2674	1026	7.32984	kidney	7	5	NK cell	5
AAATGCCCAACACCTA-1_1	kidney1	2004	856	6.13772	kidney	7	5	NK cell	5
AAATGCCCAAGGACTG-1_1	kidney1	2231	1006	12.147	kidney	1	1	Proximal tubular_1	1
AAATGCCCAATAGCGG-1_1	kidney1	2056	788	25.1946	kidney	1	1	Proximal tubular_1	1
AAATGCCCACCCTATC-1_1	kidney1	3688	1477	8.08026	kidney	1	1	Proximal tubular_1	1
AAATGCCCAGCTCGAC-1_1	kidney1	3304	1202	20.793	kidney	1	1	Proximal tubular_1	1
AAATGCCCAGTAAGAT-1_1	kidney1	1135	525	27.5771	kidney	1	1	Proximal tubular_1	1
AAATGCCGTAATCACC-1_1	kidney1	2375	941	21.7263	kidney	1	1	Proximal tubular_1	1
AAATGCCGTACCGTAT-1_1	kidney1	2454	1137	9.1687	kidney	1	1	Proximal tubular_1	1
AAATGCCGTCTGATCA-1_1	kidney1	2332	1098	5.18868	kidney	1	1	Proximal tubular_1	1
AAATGCCGTTACTGAC-1_1	kidney1	3212	1138	9.90037	kidney	1	1	Proximal tubular_1	1
AAATGCCTCACCGTAA-1_1	kidney1	1286	629	10.8865	kidney	1	1	Proximal tubular_1	1
AAATGCCTCCGAACGC-1_1	kidney1	2211	893	12.1212	kidney	0	0	proximal convoluted tubules	0
AAATGCCTCCGTAGTA-1_1	kidney1	2642	1095	9.00833	kidney	1	1	Proximal tubular_1	1
AAATGCCTCGCCGTGA-1_1	kidney1	3718	1513	4.57235	kidney	1	1	Proximal tubular_1	1
AAATGCCTCTGGTTCC-1_1	kidney1	1415	684	12.5088	kidney	1	1	Proximal tubular_1	1
AACACGTAGAAGGCCT-1_1	kidney1	1696	746	14.3868	kidney	0	0	proximal convoluted tubules	0
AACACGTAGCAAATCA-1_1	kidney1	3737	1254	4.70966	kidney	1	1	Proximal tubular_1	1
AACACGTAGGTGCTTT-1_1	kidney1	2039	872	5.29671	kidney	1	1	Proximal tubular_1	1
AACACGTAGTGAAGAG-1_1	kidney1	4805	1426	16.6285	kidney	1	1	Proximal tubular_1	1
AACACGTAGTGGTAAT-1_1	kidney1	1783	695	5.60852	kidney	0	0	proximal convoluted tubules	0
AACACGTCACATCTTT-1_1	kidney1	4342	1543	4.46799	kidney	1	1	Proximal tubular_1	1
AACACGTGTACCGTAT-1_1	kidney1	2409	1013	11.2495	kidney	1	1	Proximal tubular_1	1
AACACGTGTCCCTTGT-1_1	kidney1	1888	763	19.0678	kidney	1	1	Proximal tubular_1	1
AACACGTTCAAACAAG-1_1	kidney1	3389	1079	10.4161	kidney	1	1	Proximal tubular_1	1
AACACGTTCAACACCA-1_1	kidney1	2759	1118	5.0743	kidney	1	1	Proximal tubular_1	1
AACACGTTCAACGGCC-1_1	kidney1	2381	915	27.3415	kidney	6	6	Fibroblasts	6
AACACGTTCGAACTGT-1_1	kidney1	2157	906	6.44414	kidney	1	1	Proximal tubular_1	1
AACACGTTCTGATTCT-1_1	kidney1	1306	546	19.9081	kidney	1	1	Proximal tubular_1	1
AACACGTTCTTAACCT-1_1	kidney1	5749	1815	11.4455	kidney	1	1	Proximal tubular_1	1
AACCATGAGTCCTCCT-1_1	kidney1	1380	707	8.91304	kidney	1	1	Proximal tubular_1	1
AACCATGCAAGGTTCT-1_1	kidney1	1781	770	7.86075	kidney	1	1	Proximal tubular_1	1
AACCATGCAATCACAC-1_1	kidney1	4149	1475	8.02603	kidney	8	7	Monocyte:CD16+	7
AACCATGCACATGACT-1_1	kidney1	1915	872	7.3107	kidney	1	1	Proximal tubular_1	1
AACCATGCACTACAGT-1_1	kidney1	1427	728	8.82971	kidney	1	1	Proximal tubular_1	1
AACCATGCATCAGTCA-1_1	kidney1	2394	986	10.6099	kidney	8	7	Monocyte:CD16+	7
AACCATGCATTGCGGC-1_1	kidney1	1685	754	6.52819	kidney	1	1	Proximal tubular_1	1
AACCATGCATTGGTAC-1_1	kidney1	1894	873	15.1003	kidney	1	1	Proximal tubular_1	1
AACCATGGTAAGTGTA-1_1	kidney1	3622	1200	5.1905	kidney	8	7	Monocyte:CD16+	7
AACCATGGTAATAGCA-1_1	kidney1	2073	869	10.082	kidney	1	1	Proximal tubular_1	1
AACCATGGTCATACTG-1_1	kidney1	2531	1001	4.78072	kidney	1	1	Proximal tubular_1	1
AACCATGGTGGTAACG-1_1	kidney1	1870	713	22.6203	kidney	1	1	Proximal tubular_1	1
AACCATGGTGTCTGAT-1_1	kidney1	2075	635	5.87952	kidney	5	4	Macrophages	4
AACCATGGTTTGGGCC-1_1	kidney1	1638	653	17.4603	kidney	0	0	proximal convoluted tubules	0
AACCATGTCACCACCT-1_1	kidney1	1559	740	12.3156	kidney	1	1	Proximal tubular_1	1
AACCATGTCAGTCAGT-1_1	kidney1	1303	628	21.3354	kidney	1	1	Proximal tubular_1	1
AACCATGTCATGTAGC-1_1	kidney1	4773	1508	4.90258	kidney	1	1	Proximal tubular_1	1
AACCATGTCCAATGGT-1_1	kidney1	4187	1695	10.9864	kidney	11	9	Proximal tubular_4	9
AACCATGTCCGGCACA-1_1	kidney1	1495	645	11.9732	kidney	1	1	Proximal tubular_1	1
AACCATGTCGTACGGC-1_1	kidney1	1603	690	12.9757	kidney	1	1	Proximal tubular_1	1
AACCATGTCTAACTTC-1_1	kidney1	1916	855	12.0042	kidney	1	1	Proximal tubular_1	1
AACCATGTCTCTGTCG-1_1	kidney1	5364	1679	4.9217	kidney	1	1	Proximal tubular_1	1
AACCATGTCTTGTATC-1_1	kidney1	8999	2332	2.85587	kidney	8	7	Monocyte:CD16+	7
AACCGCGAGACGCAAC-1_1	kidney1	2510	807	28.6853	kidney	1	1	Proximal tubular_1	1
AACCGCGAGAGTCTGG-1_1	kidney1	3930	1393	5.08906	kidney	1	1	Proximal tubular_1	1
AACCGCGAGCGGATCA-1_1	kidney1	2722	1023	4.59221	kidney	1	1	Proximal tubular_1	1
AACCGCGAGGAGTTTA-1_1	kidney1	1350	566	21.4815	kidney	1	1	Proximal tubular_1	1
AACCGCGAGGCGCTCT-1_1	kidney1	6959	2040	8.07587	kidney	1	1	Proximal tubular_1	1
AACCGCGAGTAGATGT-1_1	kidney1	2259	836	9.07481	kidney	7	5	NK cell	5
AACCGCGAGTGACATA-1_1	kidney1	1120	439	20.1786	kidney	1	1	Proximal tubular_1	1
AACCGCGAGTTCGCGC-1_1	kidney1	1889	807	22.1281	kidney	0	0	proximal convoluted tubules	0
AACCGCGCAAGAAGAG-1_1	kidney1	3223	1142	10.7664	kidney	7	5	NK cell	5
AACCGCGCACATCTTT-1_1	kidney1	2645	863	7.56144	kidney	7	5	NK cell	5
AACCGCGGTAGCTAAA-1_1	kidney1	1722	655	17.3635	kidney	0	0	proximal convoluted tubules	0
AACCGCGGTGCATCTA-1_1	kidney1	1480	672	24.1216	kidney	1	1	Proximal tubular_1	1
AACCGCGGTTATGTGC-1_1	kidney1	3166	1164	4.04296	kidney	7	5	NK cell	5
AACCGCGTCATTGCCC-1_1	kidney1	1476	644	21.4092	kidney	0	0	proximal convoluted tubules	0
AACCGCGTCCGGCACA-1_1	kidney1	5852	1829	1.36705	kidney	1	1	Proximal tubular_1	1
AACCGCGTCTAAGCCA-1_1	kidney1	1268	677	4.25868	kidney	0	0	proximal convoluted tubules	0
AACCGCGTCTTCGAGA-1_1	kidney1	3896	1282	12.0123	kidney	1	1	Proximal tubular_1	1
AACGTTGAGACAATAC-1_1	kidney1	2632	1088	7.4848	kidney	1	1	Proximal tubular_1	1
AACGTTGAGCGTGTCC-1_1	kidney1	1450	682	15.4483	kidney	0	0	proximal convoluted tubules	0
AACGTTGAGGATATAC-1_1	kidney1	3416	1170	9.86534	kidney	1	1	Proximal tubular_1	1
AACGTTGAGGGTTCCC-1_1	kidney1	1430	649	6.01399	kidney	1	1	Proximal tubular_1	1
AACGTTGAGTCCCACG-1_1	kidney1	3424	1296	13.5514	kidney	1	1	Proximal tubular_1	1
AACGTTGCAATGGATA-1_1	kidney1	2611	859	22.5967	kidney	1	1	Proximal tubular_1	1
AACGTTGCACATTCGA-1_1	kidney1	5077	1938	2.67875	kidney	1	1	Proximal tubular_1	1
AACGTTGCACGAAGCA-1_1	kidney1	4395	1502	6.02958	kidney	1	1	Proximal tubular_1	1
AACGTTGCAGATGGCA-1_1	kidney1	1321	633	7.41862	kidney	1	1	Proximal tubular_1	1
AACGTTGCATGCTGGC-1_1	kidney1	1952	719	16.7008	kidney	0	0	proximal convoluted tubules	0
AACGTTGGTGTGGCTC-1_1	kidney1	1787	774	6.21153	kidney	1	1	Proximal tubular_1	1
AACGTTGGTTAAGGGC-1_1	kidney1	2259	845	12.5719	kidney	7	5	NK cell	5
AACGTTGTCACGCATA-1_1	kidney1	3449	1144	10.3798	kidney	1	1	Proximal tubular_1	1
AACGTTGTCGAACGGA-1_1	kidney1	1320	577	24.3182	kidney	0	0	proximal convoluted tubules	0
AACGTTGTCGACAGCC-1_1	kidney1	3271	1130	6.42006	kidney	1	1	Proximal tubular_1	1
AACTCAGAGAAACGAG-1_1	kidney1	2363	899	9.39484	kidney	1	1	Proximal tubular_1	1
AACTCAGAGACAATAC-1_1	kidney1	5775	2154	7.96537	kidney	11	9	Proximal tubular_4	9
AACTCAGAGACTTGAA-1_1	kidney1	1304	677	9.58589	kidney	0	0	proximal convoluted tubules	0
AACTCAGAGATCACGG-1_1	kidney1	5875	1993	2.80851	kidney	1	1	Proximal tubular_1	1
AACTCAGAGCCCGAAA-1_1	kidney1	1602	817	8.86392	kidney	1	1	Proximal tubular_1	1
AACTCAGAGCCCTAAT-1_1	kidney1	2353	815	8.0748	kidney	7	5	NK cell	5
AACTCAGAGCGTTTAC-1_1	kidney1	2048	732	12.1094	kidney	1	1	Proximal tubular_1	1
AACTCAGAGCTAGTGG-1_1	kidney1	5192	2088	2.63867	kidney	11	9	Proximal tubular_4	9
AACTCAGAGTAATCCC-1_1	kidney1	2692	1010	7.16939	kidney	0	0	proximal convoluted tubules	0
AACTCAGAGTACACCT-1_1	kidney1	1806	774	13.8981	kidney	1	1	Proximal tubular_1	1
AACTCAGCAAATCCGT-1_1	kidney1	6421	2058	10.2632	kidney	11	9	Proximal tubular_4	9
AACTCAGCAGACAAAT-1_1	kidney1	3180	1131	24.5912	kidney	1	1	Proximal tubular_1	1
AACTCAGCATCAGTAC-1_1	kidney1	6157	2016	7.796	kidney	1	1	Proximal tubular_1	1
AACTCAGGTACAGACG-1_1	kidney1	2038	752	27.5761	kidney	1	1	Proximal tubular_1	1
AACTCAGGTCACTTCC-1_1	kidney1	3041	1249	5.22854	kidney	1	1	Proximal tubular_1	1
AACTCAGGTGTATGGG-1_1	kidney1	1152	571	12.8472	kidney	1	1	Proximal tubular_1	1
AACTCAGGTTCAGACT-1_1	kidney1	2645	1108	8.84688	kidney	7	5	NK cell	5
AACTCAGTCAGAGACG-1_1	kidney1	1974	702	8.51064	kidney	15	11	B_cell:Naive	11
AACTCAGTCGGAGGTA-1_1	kidney1	5248	1528	4.11585	kidney	1	1	Proximal tubular_1	1
AACTCAGTCTCGAGTA-1_1	kidney1	3560	1328	14.3539	kidney	1	1	Proximal tubular_1	1
AACTCAGTCTGTTGAG-1_1	kidney1	1661	762	11.9807	kidney	11	9	Proximal tubular_4	9
AACTCCCAGAACAATC-1_1	kidney1	2662	1086	8.41473	kidney	11	9	Proximal tubular_4	9
AACTCCCAGGCAATTA-1_1	kidney1	3823	1297	3.66205	kidney	1	1	Proximal tubular_1	1
AACTCCCAGGTACTCT-1_1	kidney1	1821	795	16.6392	kidney	0	0	proximal convoluted tubules	0
AACTCCCCAACACGCC-1_1	kidney1	1536	717	14.7786	kidney	1	1	Proximal tubular_1	1
AACTCCCCACGCGAAA-1_1	kidney1	4362	1500	10.3393	kidney	1	1	Proximal tubular_1	1
AACTCCCCAGTCTTCC-1_1	kidney1	1417	729	19.9718	kidney	1	1	Proximal tubular_1	1
AACTCCCCATCGTCGG-1_1	kidney1	2163	984	3.92973	kidney	1	1	Proximal tubular_1	1
AACTCCCGTAGGCTGA-1_1	kidney1	2529	1047	27.0858	kidney	1	1	Proximal tubular_1	1
AACTCCCGTGTCTGAT-1_1	kidney1	1468	676	2.45232	kidney	1	1	Proximal tubular_1	1
AACTCCCGTGTGGCTC-1_1	kidney1	5388	1610	16.1656	kidney	1	1	Proximal tubular_1	1
AACTCCCGTTCCCTTG-1_1	kidney1	5004	1571	1.8785	kidney	1	1	Proximal tubular_1	1
AACTCCCTCACATGCA-1_1	kidney1	3979	1466	10.5052	kidney	1	1	Proximal tubular_1	1
AACTCCCTCAGTTGAC-1_1	kidney1	1676	727	22.5537	kidney	1	1	Proximal tubular_1	1
AACTCCCTCTCAACTT-1_1	kidney1	1634	793	17.8703	kidney	11	9	Proximal tubular_4	9
AACTCCCTCTCCTATA-1_1	kidney1	2187	1002	4.29813	kidney	1	1	Proximal tubular_1	1
AACTCTTAGCCAACAG-1_1	kidney1	2954	1115	16.9262	kidney	10	8	Proximal tubular_3	8
AACTCTTAGCGTTCCG-1_1	kidney1	1708	650	20.6674	kidney	1	1	Proximal tubular_1	1
AACTCTTAGCTCCCAG-1_1	kidney1	1176	586	13.6905	kidney	1	1	Proximal tubular_1	1
AACTCTTCAAGCCGCT-1_1	kidney1	3544	1166	11.4842	kidney	1	1	Proximal tubular_1	1
AACTCTTGTAAGTAGT-1_1	kidney1	1480	723	16.4189	kidney	1	1	Proximal tubular_1	1
AACTCTTGTAAGTGGC-1_1	kidney1	2380	777	8.27731	kidney	7	5	NK cell	5
AACTCTTGTATGGTTC-1_1	kidney1	2145	926	13.2401	kidney	1	1	Proximal tubular_1	1
AACTCTTGTCAGGACA-1_1	kidney1	1250	609	11.68	kidney	1	1	Proximal tubular_1	1
AACTCTTGTGAAATCA-1_1	kidney1	1652	676	29.4189	kidney	1	1	Proximal tubular_1	1
AACTCTTGTGCGCTTG-1_1	kidney1	4355	1530	6.13088	kidney	1	1	Proximal tubular_1	1
AACTCTTTCGCTTAGA-1_1	kidney1	2887	1190	11.9501	kidney	11	9	Proximal tubular_4	9
AACTCTTTCTAACCGA-1_1	kidney1	3693	1236	12.3477	kidney	1	1	Proximal tubular_1	1
AACTGGTAGAAACCAT-1_1	kidney1	7364	2074	6.39598	kidney	1	1	Proximal tubular_1	1
AACTGGTAGCGATGAC-1_1	kidney1	2169	864	6.03965	kidney	1	1	Proximal tubular_1	1
AACTGGTAGCTCCTCT-1_1	kidney1	5101	1970	9.27269	kidney	11	9	Proximal tubular_4	9
AACTGGTCAAGCTGTT-1_1	kidney1	1278	533	15.5712	kidney	1	1	Proximal tubular_1	1
AACTGGTCACTTAACG-1_1	kidney1	7893	1976	17.8766	kidney	15	11	B_cell:Naive	11
AACTGGTGTAGCCTCG-1_1	kidney1	3174	1349	4.2218	kidney	1	1	Proximal tubular_1	1
AACTGGTGTCTAGGTT-1_1	kidney1	2139	877	4.90884	kidney	7	5	NK cell	5
AACTGGTGTGCACCAC-1_1	kidney1	6071	2073	12.0408	kidney	11	9	Proximal tubular_4	9
AACTGGTGTTGCCTCT-1_1	kidney1	2119	934	6.93723	kidney	1	1	Proximal tubular_1	1
AACTGGTTCAACGAAA-1_1	kidney1	2339	961	8.67892	kidney	1	1	Proximal tubular_1	1
AACTGGTTCAAGGCTT-1_1	kidney1	1963	637	14.5695	kidney	7	5	NK cell	5
AACTGGTTCCTGCAGG-1_1	kidney1	5362	1565	2.05147	kidney	1	1	Proximal tubular_1	1
AACTGGTTCGCGCCAA-1_1	kidney1	1363	595	20.6163	kidney	1	1	Proximal tubular_1	1
AACTGGTTCGCGTAGC-1_1	kidney1	4070	1255	3.31695	kidney	7	5	NK cell	5
AACTTTCCAAGCCGCT-1_1	kidney1	2105	731	27.5059	kidney	1	1	Proximal tubular_1	1
AACTTTCCAATCCAAC-1_1	kidney1	2143	815	6.20625	kidney	1	1	Proximal tubular_1	1
AACTTTCCACGACTCG-1_1	kidney1	1299	673	16.1663	kidney	1	1	Proximal tubular_1	1
AACTTTCCAGCGTAAG-1_1	kidney1	3793	1307	6.93383	kidney	1	1	Proximal tubular_1	1
AACTTTCCATCGGTTA-1_1	kidney1	1323	555	16.3265	kidney	1	1	Proximal tubular_1	1
AACTTTCGTATTCTCT-1_1	kidney1	1578	630	20.2155	kidney	1	1	Proximal tubular_1	1
AACTTTCGTCAGCTAT-1_1	kidney1	2030	961	18.2266	kidney	1	1	Proximal tubular_1	1
AACTTTCGTGGACGAT-1_1	kidney1	1167	610	8.48329	kidney	1	1	Proximal tubular_1	1
AACTTTCGTTCGCGAC-1_1	kidney1	4364	1351	3.18515	kidney	1	1	Proximal tubular_1	1
AACTTTCGTTCGGGCT-1_1	kidney1	1687	681	19.9763	kidney	1	1	Proximal tubular_1	1
AACTTTCGTTTCGCTC-1_1	kidney1	2346	962	14.3223	kidney	1	1	Proximal tubular_1	1
AACTTTCGTTTGACTG-1_1	kidney1	1687	757	3.85299	kidney	7	5	NK cell	5
AACTTTCTCCTAGTGA-1_1	kidney1	1234	632	8.99514	kidney	1	1	Proximal tubular_1	1
AACTTTCTCGCCATAA-1_1	kidney1	1511	629	10.1919	kidney	0	0	proximal convoluted tubules	0
AAGACCTAGGGAACGG-1_1	kidney1	4018	1284	12.5187	kidney	1	1	Proximal tubular_1	1
AAGACCTAGGGATCTG-1_1	kidney1	2262	983	4.28824	kidney	7	5	NK cell	5
AAGACCTAGTCATGCT-1_1	kidney1	1547	622	26.0504	kidney	0	0	proximal convoluted tubules	0
AAGACCTCAAGTTAAG-1_1	kidney1	1811	763	13.0315	kidney	1	1	Proximal tubular_1	1
AAGACCTCAATCGGTT-1_1	kidney1	1687	667	16.0047	kidney	1	1	Proximal tubular_1	1
AAGACCTCAATTCCTT-1_1	kidney1	3181	1368	10.0912	kidney	11	9	Proximal tubular_4	9
AAGACCTCACAAGTAA-1_1	kidney1	2167	791	16.5667	kidney	1	1	Proximal tubular_1	1
AAGACCTCACCGCTAG-1_1	kidney1	3502	1194	8.36665	kidney	8	7	Monocyte:CD16+	7
AAGACCTCATAACCTG-1_1	kidney1	1960	842	15.6122	kidney	1	1	Proximal tubular_1	1
AAGACCTGTAGCAAAT-1_1	kidney1	2112	827	12.9261	kidney	7	5	NK cell	5
AAGACCTGTCATCGGC-1_1	kidney1	1472	610	18.2065	kidney	0	0	proximal convoluted tubules	0
AAGACCTGTGATAAAC-1_1	kidney1	2588	821	17.1561	kidney	7	5	NK cell	5
AAGACCTGTGGTACAG-1_1	kidney1	1700	688	17.5882	kidney	1	1	Proximal tubular_1	1
AAGACCTTCATAAAGG-1_1	kidney1	1128	580	8.06738	kidney	1	1	Proximal tubular_1	1
AAGCCGCCAACTGCGC-1_1	kidney1	1183	502	13.7785	kidney	0	0	proximal convoluted tubules	0
AAGCCGCCAACTGGCC-1_1	kidney1	2281	894	14.5989	kidney	1	1	Proximal tubular_1	1
AAGCCGCCACCCAGTG-1_1	kidney1	1455	593	4.74227	kidney	0	0	proximal convoluted tubules	0
AAGCCGCCACCTTGTC-1_1	kidney1	1825	820	21.3699	kidney	1	1	Proximal tubular_1	1
AAGCCGCCAGCTGCTG-1_1	kidney1	1658	661	20.0844	kidney	1	1	Proximal tubular_1	1
AAGCCGCCATAACCTG-1_1	kidney1	1320	554	6.21212	kidney	5	4	Macrophages	4
AAGCCGCCATTACCTT-1_1	kidney1	1668	656	23.2014	kidney	0	0	proximal convoluted tubules	0
AAGCCGCGTGATGCCC-1_1	kidney1	2776	1153	3.31412	kidney	1	1	Proximal tubular_1	1
AAGCCGCTCATAACCG-1_1	kidney1	1264	631	5.30063	kidney	1	1	Proximal tubular_1	1
AAGCCGCTCATGCTCC-1_1	kidney1	1406	733	12.0199	kidney	1	1	Proximal tubular_1	1
AAGCCGCTCCTAGGGC-1_1	kidney1	2622	777	4.80549	kidney	7	5	NK cell	5
AAGCCGCTCCTAGTGA-1_1	kidney1	2185	941	9.47368	kidney	1	1	Proximal tubular_1	1
AAGCCGCTCTCGATGA-1_1	kidney1	1226	567	19.168	kidney	1	1	Proximal tubular_1	1
AAGCCGCTCTGTTTGT-1_1	kidney1	1211	643	25.929	kidney	1	1	Proximal tubular_1	1
AAGCCGCTCTTAGAGC-1_1	kidney1	1840	733	23.0435	kidney	1	1	Proximal tubular_1	1
AAGGAGCAGACATAAC-1_1	kidney1	1199	589	14.1785	kidney	1	1	Proximal tubular_1	1
AAGGAGCAGCGGCTTC-1_1	kidney1	1166	658	9.3482	kidney	1	1	Proximal tubular_1	1
AAGGAGCCAGACGCCT-1_1	kidney1	2606	864	6.60015	kidney	0	0	proximal convoluted tubules	0
AAGGAGCCAGAGCCAA-1_1	kidney1	3357	1397	9.50253	kidney	11	9	Proximal tubular_4	9
AAGGAGCCAGATGGGT-1_1	kidney1	2374	917	25.8635	kidney	1	1	Proximal tubular_1	1
AAGGAGCCAGTCAGCC-1_1	kidney1	4671	1391	29.2871	kidney	1	1	Proximal tubular_1	1
AAGGAGCGTAACGCGA-1_1	kidney1	2024	803	19.0711	kidney	1	1	Proximal tubular_1	1
AAGGAGCGTACCGTTA-1_1	kidney1	2946	1112	7.87508	kidney	1	1	Proximal tubular_1	1
AAGGAGCGTCCATGAT-1_1	kidney1	2334	915	6.12682	kidney	1	1	Proximal tubular_1	1
AAGGAGCGTCTGATCA-1_1	kidney1	1253	742	11.4924	kidney	1	1	Proximal tubular_1	1
AAGGAGCGTGGCGAAT-1_1	kidney1	4684	1476	3.41588	kidney	1	1	Proximal tubular_1	1
AAGGAGCGTTCCACTC-1_1	kidney1	1353	596	13.0081	kidney	1	1	Proximal tubular_1	1
AAGGAGCTCACTCCTG-1_1	kidney1	1834	880	5.94329	kidney	1	1	Proximal tubular_1	1
AAGGAGCTCACTTATC-1_1	kidney1	1370	748	4.74453	kidney	1	1	Proximal tubular_1	1
AAGGAGCTCAGCGACC-1_1	kidney1	1840	737	28.4239	kidney	1	1	Proximal tubular_1	1
AAGGAGCTCCAAGTAC-1_1	kidney1	2983	1082	15.6889	kidney	1	1	Proximal tubular_1	1
AAGGAGCTCGTGGTCG-1_1	kidney1	5129	1513	3.48996	kidney	8	7	Monocyte:CD16+	7
AAGGAGCTCGTTGCCT-1_1	kidney1	1912	916	8.83891	kidney	11	9	Proximal tubular_4	9
AAGGAGCTCTCTTGAT-1_1	kidney1	1682	722	10.1665	kidney	1	1	Proximal tubular_1	1
AAGGCAGAGCCACGCT-1_1	kidney1	4614	1515	7.3472	kidney	1	1	Proximal tubular_1	1
AAGGCAGAGCTACCGC-1_1	kidney1	3555	1190	6.24473	kidney	15	11	B_cell:Naive	11
AAGGCAGAGCTGATAA-1_1	kidney1	1799	653	22.179	kidney	1	1	Proximal tubular_1	1
AAGGCAGAGTGGTAGC-1_1	kidney1	1921	792	17.9073	kidney	0	0	proximal convoluted tubules	0
AAGGCAGCAATGAATG-1_1	kidney1	1401	544	24.6966	kidney	1	1	Proximal tubular_1	1
AAGGCAGCACTAGTAC-1_1	kidney1	6560	1930	17.8811	kidney	11	9	Proximal tubular_4	9
AAGGCAGCAGACGCCT-1_1	kidney1	2759	932	5.43675	kidney	8	7	Monocyte:CD16+	7
AAGGCAGCAGCATGAG-1_1	kidney1	1450	651	9.7931	kidney	1	1	Proximal tubular_1	1
AAGGCAGCAGCGTCCA-1_1	kidney1	2657	867	5.19383	kidney	7	5	NK cell	5
AAGGCAGCATCTACGA-1_1	kidney1	2090	834	20.8134	kidney	1	1	Proximal tubular_1	1
AAGGCAGCATCTATGG-1_1	kidney1	2769	1042	17.732	kidney	1	1	Proximal tubular_1	1
AAGGCAGGTAACGACG-1_1	kidney1	4660	1363	19.0773	kidney	0	0	proximal convoluted tubules	0
AAGGCAGGTAGCGATG-1_1	kidney1	1152	584	12.934	kidney	1	1	Proximal tubular_1	1
AAGGCAGGTAGCGCTC-1_1	kidney1	1160	613	6.55172	kidney	1	1	Proximal tubular_1	1
AAGGCAGGTCAGCTAT-1_1	kidney1	2681	985	13.0175	kidney	1	1	Proximal tubular_1	1
AAGGCAGGTTTGTTTC-1_1	kidney1	2943	1135	12.3344	kidney	0	0	proximal convoluted tubules	0
AAGGCAGTCCTTAATC-1_1	kidney1	4302	1562	18.4333	kidney	11	9	Proximal tubular_4	9
AAGGCAGTCGTACCGG-1_1	kidney1	2881	787	8.57341	kidney	15	11	B_cell:Naive	11
AAGGCAGTCTTGAGGT-1_1	kidney1	1152	579	18.75	kidney	0	0	proximal convoluted tubules	0
AAGGTTCAGAGAACAG-1_1	kidney1	2400	939	17.4583	kidney	1	1	Proximal tubular_1	1
AAGGTTCAGAGTACAT-1_1	kidney1	2615	1037	14.1109	kidney	1	1	Proximal tubular_1	1
AAGGTTCAGGGATCTG-1_1	kidney1	2750	1191	8.18182	kidney	1	1	Proximal tubular_1	1
AAGGTTCCAATCTACG-1_1	kidney1	2846	991	11.1384	kidney	1	1	Proximal tubular_1	1
AAGGTTCCACAGATTC-1_1	kidney1	2654	1079	12.9239	kidney	1	1	Proximal tubular_1	1
AAGGTTCGTAAGGGAA-1_1	kidney1	2100	840	6.80952	kidney	7	5	NK cell	5
AAGGTTCGTACATCCA-1_1	kidney1	3198	1092	26.1101	kidney	1	1	Proximal tubular_1	1
AAGGTTCGTGCTTCTC-1_1	kidney1	1422	704	6.25879	kidney	1	1	Proximal tubular_1	1
AAGGTTCTCAATACCG-1_1	kidney1	1566	711	7.72669	kidney	1	1	Proximal tubular_1	1
AAGGTTCTCATAACCG-1_1	kidney1	1929	760	20.5806	kidney	1	1	Proximal tubular_1	1
AAGGTTCTCCATGCTC-1_1	kidney1	3185	1136	3.70487	kidney	1	1	Proximal tubular_1	1
AAGGTTCTCGGATGGA-1_1	kidney1	3861	1513	16.317	kidney	11	9	Proximal tubular_4	9
AAGGTTCTCGTATCAG-1_1	kidney1	1284	561	13.3956	kidney	1	1	Proximal tubular_1	1
AAGGTTCTCTAAGCCA-1_1	kidney1	1600	622	20.0625	kidney	1	1	Proximal tubular_1	1
AAGGTTCTCTACTATC-1_1	kidney1	2170	656	8.75576	kidney	7	5	NK cell	5
AAGGTTCTCTCCAACC-1_1	kidney1	4417	1338	14.9875	kidney	1	1	Proximal tubular_1	1
AAGTCTGAGATATGCA-1_1	kidney1	1351	667	18.8749	kidney	1	1	Proximal tubular_1	1
AAGTCTGAGATCTGAA-1_1	kidney1	2587	975	20.5257	kidney	1	1	Proximal tubular_1	1
AAGTCTGAGCGATGAC-1_1	kidney1	3621	1292	3.59017	kidney	1	1	Proximal tubular_1	1
AAGTCTGAGCTAACTC-1_1	kidney1	1295	590	18.2239	kidney	0	0	proximal convoluted tubules	0
AAGTCTGAGCTGTCTA-1_1	kidney1	2652	1037	9.65309	kidney	1	1	Proximal tubular_1	1
AAGTCTGCAACACCTA-1_1	kidney1	1329	664	21.9714	kidney	1	1	Proximal tubular_1	1
AAGTCTGCAAGGCTCC-1_1	kidney1	1154	529	24.3501	kidney	10	8	Proximal tubular_3	8
AAGTCTGCAATAAGCA-1_1	kidney1	2368	728	3.96959	kidney	7	5	NK cell	5
AAGTCTGCACGGCCAT-1_1	kidney1	1291	585	28.3501	kidney	0	0	proximal convoluted tubules	0
AAGTCTGCAGACTCGC-1_1	kidney1	1151	557	14.0747	kidney	1	1	Proximal tubular_1	1
AAGTCTGCAGTAACGG-1_1	kidney1	2489	1150	8.19606	kidney	1	1	Proximal tubular_1	1
AAGTCTGCATGGGAAC-1_1	kidney1	1881	718	12.1744	kidney	7	5	NK cell	5
AAGTCTGGTCAATACC-1_1	kidney1	1309	566	19.1749	kidney	1	1	Proximal tubular_1	1
AAGTCTGTCACGGTTA-1_1	kidney1	1294	529	15.6105	kidney	0	0	proximal convoluted tubules	0
AAGTCTGTCACTCCTG-1_1	kidney1	3155	1126	13.9778	kidney	1	1	Proximal tubular_1	1
AAGTCTGTCCTCTAGC-1_1	kidney1	2129	944	3.14702	kidney	1	1	Proximal tubular_1	1
AAGTCTGTCGAATGGG-1_1	kidney1	4295	1860	5.9837	kidney	11	9	Proximal tubular_4	9
AAGTCTGTCTGTCTAT-1_1	kidney1	3518	1525	3.55316	kidney	11	9	Proximal tubular_4	9
AAGTCTGTCTTGCAAG-1_1	kidney1	1980	848	10.202	kidney	1	1	Proximal tubular_1	1
AATCCAGAGACGCACA-1_1	kidney1	1758	733	21.3879	kidney	0	1	Proximal tubular_1	1
AATCCAGAGAGTACCG-1_1	kidney1	1308	667	12.3089	kidney	1	1	Proximal tubular_1	1
AATCCAGCAAACCCAT-1_1	kidney1	4377	1526	9.75554	kidney	1	1	Proximal tubular_1	1
AATCCAGCAAGCCGCT-1_1	kidney1	3120	844	4.55128	kidney	7	5	NK cell	5
AATCCAGCACGGACAA-1_1	kidney1	2397	929	17.0213	kidney	1	1	Proximal tubular_1	1
AATCCAGCAGCTCGCA-1_1	kidney1	1536	750	6.38021	kidney	1	1	Proximal tubular_1	1
AATCCAGCATCCCACT-1_1	kidney1	1718	708	25.9604	kidney	1	1	Proximal tubular_1	1
AATCCAGTCTACCTGC-1_1	kidney1	4567	1469	6.61266	kidney	1	1	Proximal tubular_1	1
AATCGGTAGACTTTCG-1_1	kidney1	1681	681	23.6169	kidney	1	1	Proximal tubular_1	1
AATCGGTAGCCAACAG-1_1	kidney1	1768	791	7.57919	kidney	0	0	proximal convoluted tubules	0
AATCGGTAGGTGCAAC-1_1	kidney1	1843	801	10.9061	kidney	0	0	proximal convoluted tubules	0
AATCGGTCAAGGTGTG-1_1	kidney1	8651	2401	3.82615	kidney	8	7	Monocyte:CD16+	7
AATCGGTCAATCAGAA-1_1	kidney1	1869	730	23.9165	kidney	1	1	Proximal tubular_1	1
AATCGGTGTACATCCA-1_1	kidney1	5985	1995	18.2289	kidney	11	9	Proximal tubular_4	9
AATCGGTGTGCCTGCA-1_1	kidney1	5252	1820	17.2506	kidney	11	9	Proximal tubular_4	9
AATCGGTGTTCGAATC-1_1	kidney1	5109	1762	5.06949	kidney	1	1	Proximal tubular_1	1
AATCGGTTCCGATATG-1_1	kidney1	3275	1173	5.16031	kidney	1	1	Proximal tubular_1	1
AATCGGTTCTAACGGT-1_1	kidney1	3212	1089	9.55791	kidney	1	1	Proximal tubular_1	1
AATCGGTTCTCCGGTT-1_1	kidney1	2692	874	29.9406	kidney	1	1	Proximal tubular_1	1
ACACCAAAGACCTAGG-1_1	kidney1	4210	1612	1.9715	kidney	1	1	Proximal tubular_1	1
ACACCAAAGGGTATCG-1_1	kidney1	6222	1572	5.81806	kidney	8	7	Monocyte:CD16+	7
ACACCAAAGTCAATAG-1_1	kidney1	3171	1036	18.1646	kidney	1	1	Proximal tubular_1	1
ACACCAACACCGTTGG-1_1	kidney1	1221	615	13.5954	kidney	1	1	Proximal tubular_1	1
ACACCAACACGGACAA-1_1	kidney1	4035	1475	7.85626	kidney	1	1	Proximal tubular_1	1
ACACCAACAGCTGCAC-1_1	kidney1	5031	1418	5.28722	kidney	8	7	Monocyte:CD16+	7
ACACCAACAGGATTGG-1_1	kidney1	3048	1240	8.43176	kidney	1	1	Proximal tubular_1	1
ACACCAAGTCTCGTTC-1_1	kidney1	2168	755	4.38192	kidney	5	4	Macrophages	4
ACACCAAGTGCTAGCC-1_1	kidney1	2869	1009	20.007	kidney	0	0	proximal convoluted tubules	0
ACACCAAGTTGGACCC-1_1	kidney1	1631	807	10.4844	kidney	1	1	Proximal tubular_1	1
ACACCAATCCTCAACC-1_1	kidney1	1221	584	15.8886	kidney	11	9	Proximal tubular_4	9
ACACCCTCACAACGCC-1_1	kidney1	4658	1466	1.05195	kidney	1	1	Proximal tubular_1	1
ACACCCTCAGACAAGC-1_1	kidney1	2196	893	18.3515	kidney	1	1	Proximal tubular_1	1
ACACCCTCAGCAGTTT-1_1	kidney1	1725	716	12.6377	kidney	1	1	Proximal tubular_1	1
ACACCCTCATGCAATC-1_1	kidney1	3485	1257	6.28407	kidney	1	1	Proximal tubular_1	1
ACACCCTCATGGGACA-1_1	kidney1	1738	675	24.7411	kidney	0	0	proximal convoluted tubules	0
ACACCCTGTATATGAG-1_1	kidney1	1643	734	18.8071	kidney	1	1	Proximal tubular_1	1
ACACCCTTCAAGGCTT-1_1	kidney1	2904	815	24.1391	kidney	7	5	NK cell	5
ACACCCTTCTGTACGA-1_1	kidney1	1256	603	17.1975	kidney	1	1	Proximal tubular_1	1
ACACCGGAGAGCTGGT-1_1	kidney1	1762	756	22.3042	kidney	1	1	Proximal tubular_1	1
ACACCGGAGCCACGCT-1_1	kidney1	1340	627	9.25373	kidney	1	1	Proximal tubular_1	1
ACACCGGAGCCCAACC-1_1	kidney1	3707	1335	5.66496	kidney	1	1	Proximal tubular_1	1
ACACCGGAGCCGATTT-1_1	kidney1	2258	798	21.3906	kidney	1	1	Proximal tubular_1	1
ACACCGGAGCTGTTCA-1_1	kidney1	5667	1720	5.7526	kidney	1	1	Proximal tubular_1	1
ACACCGGAGGGTGTTG-1_1	kidney1	1880	906	13.5106	kidney	1	1	Proximal tubular_1	1
ACACCGGAGTGGGTTG-1_1	kidney1	2097	674	9.06056	kidney	15	11	B_cell:Naive	11
ACACCGGAGTTGTCGT-1_1	kidney1	3392	1233	7.72406	kidney	1	1	Proximal tubular_1	1
ACACCGGCAAGCCCAC-1_1	kidney1	2353	871	7.30982	kidney	8	7	Monocyte:CD16+	7
ACACCGGCAAGGACTG-1_1	kidney1	3068	1151	6.06258	kidney	1	1	Proximal tubular_1	1
ACACCGGCACATAACC-1_1	kidney1	1888	805	8.15678	kidney	1	1	Proximal tubular_1	1
ACACCGGCAGCCAATT-1_1	kidney1	1219	571	22.7235	kidney	1	1	Proximal tubular_1	1
ACACCGGCATCCGCGA-1_1	kidney1	2700	1022	8.51852	kidney	1	1	Proximal tubular_1	1
ACACCGGGTCCAGTTA-1_1	kidney1	2739	1115	7.44797	kidney	1	1	Proximal tubular_1	1
ACACCGGGTCGAAAGC-1_1	kidney1	1561	583	23.2543	kidney	1	1	Proximal tubular_1	1
ACACCGGGTCTCAACA-1_1	kidney1	1438	685	6.53686	kidney	1	1	Proximal tubular_1	1
ACACCGGGTGATGTCT-1_1	kidney1	1929	895	6.6874	kidney	1	1	Proximal tubular_1	1
ACACCGGGTGGTCTCG-1_1	kidney1	1868	827	9.95717	kidney	1	1	Proximal tubular_1	1
ACACCGGGTGGTTTCA-1_1	kidney1	1339	694	13.9656	kidney	1	1	Proximal tubular_1	1
ACACCGGGTTACGCGC-1_1	kidney1	2381	993	12.6837	kidney	1	1	Proximal tubular_1	1
ACACCGGTCAGAGACG-1_1	kidney1	2341	832	6.70654	kidney	7	5	NK cell	5
ACACCGGTCATGCAAC-1_1	kidney1	2685	1181	8.60335	kidney	1	1	Proximal tubular_1	1
ACACCGGTCCCTCTTT-1_1	kidney1	4194	1518	13.9008	kidney	11	9	Proximal tubular_4	9
ACACCGGTCGCCTGAG-1_1	kidney1	1879	786	4.78978	kidney	7	5	NK cell	5
ACACCGGTCTTCTGGC-1_1	kidney1	6415	1835	10.3507	kidney	1	1	Proximal tubular_1	1
ACACCGGTCTTGTACT-1_1	kidney1	1124	541	16.9929	kidney	1	1	Proximal tubular_1	1
ACACTGAAGCTGCCCA-1_1	kidney1	1372	553	22.0117	kidney	0	0	proximal convoluted tubules	0
ACACTGAAGTTTCCTT-1_1	kidney1	1202	616	7.7371	kidney	1	1	Proximal tubular_1	1
ACACTGACACACGCTG-1_1	kidney1	1488	698	14.9194	kidney	1	1	Proximal tubular_1	1
ACACTGACACTCAGGC-1_1	kidney1	1759	746	12.6208	kidney	1	1	Proximal tubular_1	1
ACACTGACACTTAACG-1_1	kidney1	1217	539	18.0772	kidney	1	1	Proximal tubular_1	1
ACACTGACAGGAATCG-1_1	kidney1	1544	667	11.658	kidney	1	1	Proximal tubular_1	1
ACACTGACATAGGATA-1_1	kidney1	5557	1959	6.35235	kidney	11	9	Proximal tubular_4	9
ACACTGAGTAATCGTC-1_1	kidney1	1404	656	11.6809	kidney	1	1	Proximal tubular_1	1
ACACTGAGTACGACCC-1_1	kidney1	2101	1018	13.4222	kidney	1	1	Proximal tubular_1	1
ACACTGAGTCCTCCAT-1_1	kidney1	1716	844	3.84615	kidney	1	1	Proximal tubular_1	1
ACACTGAGTCGCATCG-1_1	kidney1	4487	1474	11.9456	kidney	1	1	Proximal tubular_1	1
ACACTGAGTCTCTCGT-1_1	kidney1	1880	793	14.4681	kidney	1	1	Proximal tubular_1	1
ACACTGAGTCTCTCTG-1_1	kidney1	2775	1152	15.2793	kidney	1	1	Proximal tubular_1	1
ACACTGAGTGGCCCTA-1_1	kidney1	2954	1064	14.7935	kidney	1	1	Proximal tubular_1	1
ACACTGAGTGGGTATG-1_1	kidney1	2779	1083	9.89565	kidney	1	1	Proximal tubular_1	1
ACACTGAGTGTGTGCC-1_1	kidney1	1583	737	6.5698	kidney	7	5	NK cell	5
ACACTGAGTTGGACCC-1_1	kidney1	1158	565	18.7392	kidney	1	1	Proximal tubular_1	1
ACACTGATCTCACATT-1_1	kidney1	4434	1442	19.0122	kidney	1	1	Proximal tubular_1	1
ACACTGATCTCCAACC-1_1	kidney1	1758	740	16.7804	kidney	1	1	Proximal tubular_1	1
ACAGCCGAGAATAGGG-1_1	kidney1	3019	1065	11.792	kidney	1	1	Proximal tubular_1	1
ACAGCCGAGAGTGAGA-1_1	kidney1	2226	1008	7.00809	kidney	1	1	Proximal tubular_1	1
ACAGCCGAGCTAACAA-1_1	kidney1	1930	836	14.456	kidney	1	1	Proximal tubular_1	1
ACAGCCGAGGACCACA-1_1	kidney1	2330	935	5.36481	kidney	7	5	NK cell	5
ACAGCCGAGGAGTCTG-1_1	kidney1	1469	788	5.6501	kidney	1	1	Proximal tubular_1	1
ACAGCCGCAAACGCGA-1_1	kidney1	3697	1382	10.5491	kidney	1	1	Proximal tubular_1	1
ACAGCCGCAAAGTGCG-1_1	kidney1	2009	766	21.105	kidney	0	0	proximal convoluted tubules	0
ACAGCCGCACGACGAA-1_1	kidney1	7780	2153	2.10797	kidney	1	1	Proximal tubular_1	1
ACAGCCGCACGGTAGA-1_1	kidney1	3802	1252	8.36402	kidney	1	1	Proximal tubular_1	1
ACAGCCGCAGGAATCG-1_1	kidney1	1535	806	4.49511	kidney	1	1	Proximal tubular_1	1
ACAGCCGCAGGGCATA-1_1	kidney1	1598	822	6.94618	kidney	1	1	Proximal tubular_1	1
ACAGCCGCAGTAAGAT-1_1	kidney1	2207	902	14.1821	kidney	1	1	Proximal tubular_1	1
ACAGCCGGTAAGGGAA-1_1	kidney1	1509	635	13.1875	kidney	0	0	proximal convoluted tubules	0
ACAGCCGGTCAAGCGA-1_1	kidney1	1836	802	9.58606	kidney	1	1	Proximal tubular_1	1
ACAGCCGGTCAGAGGT-1_1	kidney1	1932	746	15.4762	kidney	1	1	Proximal tubular_1	1
ACAGCCGGTGAAGGCT-1_1	kidney1	5065	1863	9.22014	kidney	11	9	Proximal tubular_4	9
ACAGCCGGTTCCACTC-1_1	kidney1	5920	1673	8.39527	kidney	1	1	Proximal tubular_1	1
ACAGCCGGTTCCGTCT-1_1	kidney1	1156	515	25.173	kidney	1	1	Proximal tubular_1	1
ACAGCCGGTTCGGCAC-1_1	kidney1	1857	813	21.6478	kidney	11	9	Proximal tubular_4	9
ACAGCCGTCAAAGACA-1_1	kidney1	2834	1052	8.04517	kidney	1	1	Proximal tubular_1	1
ACAGCCGTCAGTCCCT-1_1	kidney1	2681	1059	18.0157	kidney	1	1	Proximal tubular_1	1
ACAGCCGTCAGTGTTG-1_1	kidney1	1812	646	17.1634	kidney	1	1	Proximal tubular_1	1
ACAGCCGTCCATGAAC-1_1	kidney1	4142	1351	17.1415	kidney	1	1	Proximal tubular_1	1
ACAGCTAAGGCCCGTT-1_1	kidney1	2359	855	12.8444	kidney	1	1	Proximal tubular_1	1
ACAGCTACAGTATAAG-1_1	kidney1	2036	608	29.1257	kidney	0	0	proximal convoluted tubules	0
ACAGCTACATCACGTA-1_1	kidney1	1337	625	9.94764	kidney	1	1	Proximal tubular_1	1
ACAGCTAGTAGCAAAT-1_1	kidney1	2113	893	11.5949	kidney	1	1	Proximal tubular_1	1
ACAGCTAGTATATCCG-1_1	kidney1	2849	842	11.0916	kidney	7	5	NK cell	5
ACAGCTAGTCCGACGT-1_1	kidney1	1290	634	25.1938	kidney	1	1	Proximal tubular_1	1
ACAGCTAGTGCACCAC-1_1	kidney1	2710	1032	14.3173	kidney	1	1	Proximal tubular_1	1
ACAGCTAGTTACTGAC-1_1	kidney1	1663	734	11.7258	kidney	1	1	Proximal tubular_1	1
ACAGCTATCAGCGACC-1_1	kidney1	2743	1187	4.44769	kidney	1	1	Proximal tubular_1	1
ACAGCTATCGTAGGAG-1_1	kidney1	2664	987	22.7477	kidney	1	1	Proximal tubular_1	1
ACAGCTATCTCCGGTT-1_1	kidney1	1292	589	18.8854	kidney	1	1	Proximal tubular_1	1
ACATACGAGACTGGGT-1_1	kidney1	2820	1167	5.60284	kidney	1	1	Proximal tubular_1	1
ACATACGAGGACAGAA-1_1	kidney1	3839	1478	6.87679	kidney	1	1	Proximal tubular_1	1
ACATACGAGGGCACTA-1_1	kidney1	1448	663	16.5746	kidney	1	1	Proximal tubular_1	1
ACATACGCAAGAAAGG-1_1	kidney1	5306	1408	16.4342	kidney	0	0	proximal convoluted tubules	0
ACATACGCAGATGGGT-1_1	kidney1	1145	526	18.0786	kidney	0	0	proximal convoluted tubules	0
ACATACGGTAAATGAC-1_1	kidney1	2596	953	14.4453	kidney	0	0	proximal convoluted tubules	0
ACATACGGTCATGCCG-1_1	kidney1	2378	955	9.96636	kidney	1	1	Proximal tubular_1	1
ACATACGGTCTTGCGG-1_1	kidney1	3379	1240	11.098	kidney	1	1	Proximal tubular_1	1
ACATACGGTGGTAACG-1_1	kidney1	1342	767	7.37705	kidney	1	1	Proximal tubular_1	1
ACATACGGTTAGATGA-1_1	kidney1	1748	747	15.0458	kidney	1	1	Proximal tubular_1	1
ACATACGTCACTATTC-1_1	kidney1	1253	553	15.8021	kidney	1	1	Proximal tubular_1	1
ACATACGTCAGCTTAG-1_1	kidney1	2036	676	5.59921	kidney	15	11	B_cell:Naive	11
ACATACGTCATATCGG-1_1	kidney1	1571	594	14.3221	kidney	1	1	Proximal tubular_1	1
ACATACGTCGGATGGA-1_1	kidney1	5038	1498	3.31481	kidney	8	7	Monocyte:CD16+	7
ACATACGTCTCGAGTA-1_1	kidney1	1357	696	4.49521	kidney	1	1	Proximal tubular_1	1
ACATACGTCTGCTGTC-1_1	kidney1	2673	1010	12.4953	kidney	0	0	proximal convoluted tubules	0
ACATACGTCTTTCCTC-1_1	kidney1	2481	1027	12.9786	kidney	1	1	Proximal tubular_1	1
ACATCAGAGGAATTAC-1_1	kidney1	1316	605	16.1854	kidney	1	1	Proximal tubular_1	1
ACATCAGAGGATGTAT-1_1	kidney1	1844	807	5.74837	kidney	1	1	Proximal tubular_1	1
ACATCAGAGGGTATCG-1_1	kidney1	1485	530	11.5152	kidney	15	11	B_cell:Naive	11
ACATCAGAGTCGTTTG-1_1	kidney1	1311	560	12.0519	kidney	1	1	Proximal tubular_1	1
ACATCAGAGTGGAGTC-1_1	kidney1	9675	2199	12.1137	kidney	1	1	Proximal tubular_1	1
ACATCAGCAGACACTT-1_1	kidney1	1334	639	16.6417	kidney	1	1	Proximal tubular_1	1
ACATCAGCAGTCACTA-1_1	kidney1	1293	580	25.6767	kidney	0	0	proximal convoluted tubules	0
ACATCAGGTAAATACG-1_1	kidney1	2880	1080	4.27083	kidney	8	7	Monocyte:CD16+	7
ACATCAGGTAAATGAC-1_1	kidney1	1114	568	15.9785	kidney	1	1	Proximal tubular_1	1
ACATCAGGTGACCAAG-1_1	kidney1	2063	1035	5.91372	kidney	1	1	Proximal tubular_1	1
ACATCAGGTGGTCCGT-1_1	kidney1	1552	668	8.50515	kidney	1	1	Proximal tubular_1	1
ACATCAGTCACGAAGG-1_1	kidney1	1321	575	10.3709	kidney	1	1	Proximal tubular_1	1
ACATCAGTCAGCATGT-1_1	kidney1	2118	896	19.5467	kidney	1	1	Proximal tubular_1	1
ACATCAGTCCATTCTA-1_1	kidney1	2403	893	5.78444	kidney	7	5	NK cell	5
ACATCAGTCCCTTGTG-1_1	kidney1	1579	739	4.8765	kidney	7	5	NK cell	5
ACATGGTAGACGCTTT-1_1	kidney1	3111	1138	5.43234	kidney	8	7	Monocyte:CD16+	7
ACATGGTAGATCACGG-1_1	kidney1	1411	670	15.0248	kidney	1	1	Proximal tubular_1	1
ACATGGTAGGGAGTAA-1_1	kidney1	2268	970	7.23104	kidney	1	1	Proximal tubular_1	1
ACATGGTAGGGTCTCC-1_1	kidney1	1903	807	9.87914	kidney	7	5	NK cell	5
ACATGGTCACCCTATC-1_1	kidney1	2164	947	8.50277	kidney	7	5	NK cell	5
ACATGGTCATACTACG-1_1	kidney1	5972	1919	6.71467	kidney	1	1	Proximal tubular_1	1
ACATGGTCATGGTCAT-1_1	kidney1	2433	1097	5.3021	kidney	1	1	Proximal tubular_1	1
ACATGGTGTACCCAAT-1_1	kidney1	1681	681	11.3623	kidney	1	1	Proximal tubular_1	1
ACATGGTTCCGTTGTC-1_1	kidney1	2886	908	5.61331	kidney	1	1	Proximal tubular_1	1
ACATGGTTCGGGAGTA-1_1	kidney1	2387	918	9.67742	kidney	1	1	Proximal tubular_1	1
ACATGGTTCTGCCAGG-1_1	kidney1	1374	658	16.9578	kidney	1	1	Proximal tubular_1	1
ACCAGTAAGGAGCGTT-1_1	kidney1	4275	1326	14.5029	kidney	1	1	Proximal tubular_1	1
ACCAGTAAGGCTCATT-1_1	kidney1	1613	482	28.0843	kidney	1	1	Proximal tubular_1	1
ACCAGTAAGGTGGGTT-1_1	kidney1	1371	643	7.51276	kidney	1	1	Proximal tubular_1	1
ACCAGTACACGGTTTA-1_1	kidney1	1765	765	9.34844	kidney	1	1	Proximal tubular_1	1
ACCAGTACAGGTCTCG-1_1	kidney1	1154	357	27.2964	kidney	10	8	Proximal tubular_3	8
ACCAGTAGTCTCCATC-1_1	kidney1	2731	1094	9.33724	kidney	1	1	Proximal tubular_1	1
ACCAGTAGTGCTTCTC-1_1	kidney1	2169	877	6.31627	kidney	7	5	NK cell	5
ACCAGTAGTGTAACGG-1_1	kidney1	1358	606	21.3549	kidney	0	0	proximal convoluted tubules	0
ACCAGTAGTGTGGCTC-1_1	kidney1	2136	966	12.1723	kidney	1	1	Proximal tubular_1	1
ACCAGTAGTTCGCTAA-1_1	kidney1	3511	1020	19.0544	kidney	1	1	Proximal tubular_1	1
ACCAGTATCATGTCTT-1_1	kidney1	1693	692	23.2723	kidney	1	1	Proximal tubular_1	1
ACCAGTATCGTCCAGG-1_1	kidney1	5611	1888	3.79611	kidney	1	1	Proximal tubular_1	1
ACCCACTAGACCTTTG-1_1	kidney1	1158	559	26.5112	kidney	1	1	Proximal tubular_1	1
ACCCACTAGAGCTATA-1_1	kidney1	2232	862	10.6631	kidney	1	1	Proximal tubular_1	1
ACCCACTAGCTACCTA-1_1	kidney1	1716	792	14.4522	kidney	1	1	Proximal tubular_1	1
ACCCACTAGTAACCCT-1_1	kidney1	1532	690	20.235	kidney	1	1	Proximal tubular_1	1
ACCCACTCAAGTACCT-1_1	kidney1	2201	910	25.2158	kidney	0	0	proximal convoluted tubules	0
ACCCACTCACATTTCT-1_1	kidney1	2091	835	8.46485	kidney	1	1	Proximal tubular_1	1
ACCCACTGTACAAGTA-1_1	kidney1	1199	618	10.6756	kidney	1	1	Proximal tubular_1	1
ACCCACTGTCGCGTGT-1_1	kidney1	10006	2282	5.06696	kidney	1	1	Proximal tubular_1	1
ACCCACTGTCGGCTCA-1_1	kidney1	1334	612	23.0135	kidney	1	1	Proximal tubular_1	1
ACCCACTTCCGCAGTG-1_1	kidney1	3406	1290	13.3001	kidney	11	9	Proximal tubular_4	9
ACCCACTTCGTATCAG-1_1	kidney1	5850	1661	12.9573	kidney	11	9	Proximal tubular_4	9
ACCCACTTCTGCCCTA-1_1	kidney1	2619	1012	20.8858	kidney	1	1	Proximal tubular_1	1
ACCCACTTCTGGTGTA-1_1	kidney1	1269	628	25.0591	kidney	1	1	Proximal tubular_1	1
ACCGTAAAGAAGGCCT-1_1	kidney1	2567	931	27.0354	kidney	1	1	Proximal tubular_1	1
ACCGTAAAGATCCGAG-1_1	kidney1	2050	859	20.878	kidney	1	1	Proximal tubular_1	1
ACCGTAAAGCGCCTTG-1_1	kidney1	2369	938	12.7058	kidney	11	9	Proximal tubular_4	9
ACCGTAAAGTGTACCT-1_1	kidney1	3624	1620	11.3135	kidney	11	9	Proximal tubular_4	9
ACCGTAAAGTGTGAAT-1_1	kidney1	2362	947	17.9932	kidney	1	1	Proximal tubular_1	1
ACCGTAACAAGAGTCG-1_1	kidney1	1575	761	9.01587	kidney	1	1	Proximal tubular_1	1
ACCGTAACAAGCTGGA-1_1	kidney1	1367	673	11.8508	kidney	0	0	proximal convoluted tubules	0
ACCGTAACAATGACCT-1_1	kidney1	3696	1323	9.2803	kidney	1	1	Proximal tubular_1	1
ACCGTAACACCGATAT-1_1	kidney1	2037	894	7.06922	kidney	1	1	Proximal tubular_1	1
ACCGTAACACTGTGTA-1_1	kidney1	2397	1056	13.8924	kidney	1	1	Proximal tubular_1	1
ACCGTAAGTAGCCTAT-1_1	kidney1	2746	967	5.79024	kidney	0	0	proximal convoluted tubules	0
ACCGTAAGTCAAAGCG-1_1	kidney1	1396	672	11.4613	kidney	1	1	Proximal tubular_1	1
ACCGTAAGTCGCTTCT-1_1	kidney1	1668	684	6.41487	kidney	0	0	proximal convoluted tubules	0
ACCGTAAGTGGCTCCA-1_1	kidney1	1659	642	9.58409	kidney	7	5	NK cell	5
ACCGTAAGTTCATGGT-1_1	kidney1	3585	1265	9.3166	kidney	1	1	Proximal tubular_1	1
ACCGTAATCATCACCC-1_1	kidney1	2486	883	3.37892	kidney	1	1	Proximal tubular_1	1
ACCGTAATCCTGCCAT-1_1	kidney1	1517	663	9.55834	kidney	1	1	Proximal tubular_1	1
ACCGTAATCGAGCCCA-1_1	kidney1	2565	884	15.7895	kidney	1	1	Proximal tubular_1	1
ACCGTAATCGGTTCGG-1_1	kidney1	2651	914	20.4074	kidney	1	1	Proximal tubular_1	1
ACCTTTAAGAGGTACC-1_1	kidney1	1851	745	17.6121	kidney	1	1	Proximal tubular_1	1
ACCTTTAAGATATGGT-1_1	kidney1	2569	1035	7.20125	kidney	1	1	Proximal tubular_1	1
ACCTTTAAGCCAACAG-1_1	kidney1	1619	648	8.40025	kidney	7	5	NK cell	5
ACCTTTAAGCGATATA-1_1	kidney1	1207	556	16.57	kidney	1	1	Proximal tubular_1	1
ACCTTTAAGCTCAACT-1_1	kidney1	1537	663	2.40729	kidney	7	5	NK cell	5
ACCTTTACAAAGGTGC-1_1	kidney1	2848	920	6.39045	kidney	7	5	NK cell	5
ACCTTTACACAGGTTT-1_1	kidney1	3649	1251	5.80981	kidney	8	7	Monocyte:CD16+	7
ACCTTTACAGTATAAG-1_1	kidney1	1339	520	26.8857	kidney	0	0	proximal convoluted tubules	0
ACCTTTAGTATAATGG-1_1	kidney1	7127	2412	6.83317	kidney	11	9	Proximal tubular_4	9
ACCTTTAGTTATCACG-1_1	kidney1	1129	550	5.04872	kidney	1	1	Proximal tubular_1	1
ACCTTTATCTCTTATG-1_1	kidney1	1425	664	15.4386	kidney	1	1	Proximal tubular_1	1
ACGAGCCAGAAGGTTT-1_1	kidney1	2555	995	3.48337	kidney	0	0	proximal convoluted tubules	0
ACGAGCCAGCACGCCT-1_1	kidney1	6217	1738	18.4494	kidney	1	1	Proximal tubular_1	1
ACGAGCCCACGAAATA-1_1	kidney1	2047	888	6.44846	kidney	1	1	Proximal tubular_1	1
ACGAGCCCACTAAGTC-1_1	kidney1	1406	654	7.75249	kidney	1	1	Proximal tubular_1	1
ACGAGCCCAGATCTGT-1_1	kidney1	2225	918	8.53933	kidney	1	1	Proximal tubular_1	1
ACGAGCCCATAGAAAC-1_1	kidney1	1151	566	25.6299	kidney	1	1	Proximal tubular_1	1
ACGAGCCCATCTCCCA-1_1	kidney1	1832	791	12.5546	kidney	8	7	Monocyte:CD16+	7
ACGAGCCGTAATCACC-1_1	kidney1	1554	659	17.0528	kidney	1	1	Proximal tubular_1	1
ACGAGCCGTACGCACC-1_1	kidney1	1156	516	14.4464	kidney	1	1	Proximal tubular_1	1
ACGAGCCGTCTGGAGA-1_1	kidney1	8706	2037	2.17092	kidney	1	1	Proximal tubular_1	1
ACGAGCCGTTCAGCGC-1_1	kidney1	2237	918	17.2105	kidney	1	1	Proximal tubular_1	1
ACGAGCCGTTGGTTTG-1_1	kidney1	2350	943	9.40426	kidney	1	1	Proximal tubular_1	1
ACGAGCCTCCAGAGGA-1_1	kidney1	3392	1096	17.4528	kidney	1	1	Proximal tubular_1	1
ACGAGCCTCCGCGTTT-1_1	kidney1	1135	566	25.9912	kidney	1	1	Proximal tubular_1	1
ACGAGGAAGAATTCCC-1_1	kidney1	1782	687	23.569	kidney	0	0	proximal convoluted tubules	0
ACGAGGAAGACGACGT-1_1	kidney1	1842	810	7.81759	kidney	1	1	Proximal tubular_1	1
ACGAGGAAGAGCTATA-1_1	kidney1	2546	1089	11.9796	kidney	1	1	Proximal tubular_1	1
ACGAGGAAGAGTGACC-1_1	kidney1	3186	1201	5.61833	kidney	0	0	proximal convoluted tubules	0
ACGAGGAAGATGCCTT-1_1	kidney1	1769	752	29.7908	kidney	1	1	Proximal tubular_1	1
ACGAGGAAGTCCTCCT-1_1	kidney1	4162	1524	9.39452	kidney	11	9	Proximal tubular_4	9
ACGAGGACAATGGACG-1_1	kidney1	2074	869	20.2025	kidney	1	1	Proximal tubular_1	1
ACGAGGACAGGAACGT-1_1	kidney1	1577	630	18.7698	kidney	1	1	Proximal tubular_1	1
ACGAGGAGTCATGCAT-1_1	kidney1	2303	915	12.7225	kidney	1	1	Proximal tubular_1	1
ACGAGGAGTCTAAACC-1_1	kidney1	1167	561	13.0249	kidney	1	1	Proximal tubular_1	1
ACGAGGAGTGTCGCTG-1_1	kidney1	2126	863	4.37441	kidney	7	5	NK cell	5
ACGAGGATCAACTCTT-1_1	kidney1	5139	1349	4.16423	kidney	7	5	NK cell	5
ACGAGGATCACCATAG-1_1	kidney1	1745	852	18.1089	kidney	1	1	Proximal tubular_1	1
ACGAGGATCCCTGACT-1_1	kidney1	1513	530	5.88235	kidney	15	11	B_cell:Naive	11
ACGAGGATCGCTTAGA-1_1	kidney1	2826	1056	6.29866	kidney	1	1	Proximal tubular_1	1
ACGAGGATCTTGACGA-1_1	kidney1	1146	504	20.7679	kidney	1	1	Proximal tubular_1	1
ACGATACAGTAGTGCG-1_1	kidney1	1214	545	23.1466	kidney	0	0	proximal convoluted tubules	0
ACGATACCACAACGCC-1_1	kidney1	4999	1898	12.8226	kidney	11	9	Proximal tubular_4	9
ACGATACCACAACGTT-1_1	kidney1	2777	1058	11.9193	kidney	1	1	Proximal tubular_1	1
ACGATACCATGGAATA-1_1	kidney1	1489	725	4.70114	kidney	1	1	Proximal tubular_1	1
ACGATACGTCTCCCTA-1_1	kidney1	5095	1665	4.31796	kidney	1	1	Proximal tubular_1	1
ACGATACGTCTGCGGT-1_1	kidney1	3681	1175	16.1913	kidney	1	1	Proximal tubular_1	1
ACGATACTCAGTACGT-1_1	kidney1	1772	914	10.8916	kidney	1	1	Proximal tubular_1	1
ACGATACTCATGCATG-1_1	kidney1	1192	623	8.80872	kidney	1	1	Proximal tubular_1	1
ACGATACTCTGTGCAA-1_1	kidney1	2440	970	16.4754	kidney	1	1	Proximal tubular_1	1
ACGATACTCTTGACGA-1_1	kidney1	1547	685	12.0233	kidney	15	11	B_cell:Naive	11
ACGATGTAGAAAGTGG-1_1	kidney1	2926	1102	4.64798	kidney	7	5	NK cell	5
ACGATGTAGACAGAGA-1_1	kidney1	3855	1560	12.9961	kidney	11	9	Proximal tubular_4	9
ACGATGTAGCACACAG-1_1	kidney1	6580	1909	11.003	kidney	1	1	Proximal tubular_1	1
ACGATGTAGCTAACTC-1_1	kidney1	4454	1398	4.5128	kidney	8	7	Monocyte:CD16+	7
ACGATGTAGGTGTGGT-1_1	kidney1	1330	557	24.1353	kidney	1	1	Proximal tubular_1	1
ACGATGTAGTGAAGTT-1_1	kidney1	1317	634	11.2377	kidney	1	1	Proximal tubular_1	1
ACGATGTAGTGCCATT-1_1	kidney1	1422	604	18.917	kidney	0	0	proximal convoluted tubules	0
ACGATGTAGTTGTAGA-1_1	kidney1	1818	765	24.3674	kidney	0	0	proximal convoluted tubules	0
ACGATGTCAATAAGCA-1_1	kidney1	6679	2006	9.91166	kidney	1	1	Proximal tubular_1	1
ACGATGTCACGACTCG-1_1	kidney1	2153	924	9.01068	kidney	1	1	Proximal tubular_1	1
ACGATGTCATGCCTTC-1_1	kidney1	2146	891	11.5564	kidney	1	1	Proximal tubular_1	1
ACGATGTCATGTCTCC-1_1	kidney1	2776	1233	1.36888	kidney	1	1	Proximal tubular_1	1
ACGATGTCATTTCAGG-1_1	kidney1	2225	845	13.7978	kidney	0	0	proximal convoluted tubules	0
ACGATGTGTACCGGCT-1_1	kidney1	2067	1009	8.85341	kidney	0	0	proximal convoluted tubules	0
ACGATGTGTAGGGACT-1_1	kidney1	1479	669	8.24882	kidney	7	5	NK cell	5
ACGATGTGTCTACCTC-1_1	kidney1	3733	1519	6.5363	kidney	11	9	Proximal tubular_4	9
ACGATGTTCACCAGGC-1_1	kidney1	1491	588	9.18846	kidney	8	7	Monocyte:CD16+	7
ACGATGTTCGAATGCT-1_1	kidney1	1546	521	28.2665	kidney	1	1	Proximal tubular_1	1
ACGCAGCAGATGCCTT-1_1	kidney1	1597	754	6.44959	kidney	1	1	Proximal tubular_1	1
ACGCAGCAGCGATATA-1_1	kidney1	1779	796	13.5469	kidney	1	1	Proximal tubular_1	1
ACGCAGCAGCTGATAA-1_1	kidney1	3336	1130	4.10671	kidney	1	1	Proximal tubular_1	1
ACGCAGCAGTTGAGTA-1_1	kidney1	2887	1087	13.1971	kidney	1	1	Proximal tubular_1	1
ACGCAGCCAAAGCAAT-1_1	kidney1	1869	771	9.04227	kidney	0	0	proximal convoluted tubules	0
ACGCAGCCACACCGCA-1_1	kidney1	1382	586	25.9768	kidney	0	0	proximal convoluted tubules	0
ACGCAGCCACGCTTTC-1_1	kidney1	2031	721	12.9493	kidney	1	1	Proximal tubular_1	1
ACGCAGCCATCTCCCA-1_1	kidney1	4406	1411	8.19337	kidney	1	1	Proximal tubular_1	1
ACGCAGCCATTCGACA-1_1	kidney1	2623	1154	3.08807	kidney	1	1	Proximal tubular_1	1
ACGCAGCGTACAGTTC-1_1	kidney1	1588	686	12.9093	kidney	0	0	proximal convoluted tubules	0
ACGCAGCGTCCGAACC-1_1	kidney1	4445	1582	2.96963	kidney	1	1	Proximal tubular_1	1
ACGCAGCGTGCCTGTG-1_1	kidney1	2141	884	11.0696	kidney	7	5	NK cell	5
ACGCAGCTCACTTACT-1_1	kidney1	2540	868	7.99213	kidney	7	5	NK cell	5
ACGCAGCTCCGTCAAA-1_1	kidney1	5039	1729	1.667	kidney	1	1	Proximal tubular_1	1
ACGCAGCTCTGCAAGT-1_1	kidney1	1498	711	9.21228	kidney	1	1	Proximal tubular_1	1
ACGCAGCTCTGCAGTA-1_1	kidney1	1497	641	27.3881	kidney	1	1	Proximal tubular_1	1
ACGCCAGAGTACGCCC-1_1	kidney1	1900	903	4.31579	kidney	1	1	Proximal tubular_1	1
ACGCCAGAGTGCCAGA-1_1	kidney1	1378	587	25.9797	kidney	1	1	Proximal tubular_1	1
ACGCCAGAGTGCGTGA-1_1	kidney1	2081	773	12.6862	kidney	0	0	proximal convoluted tubules	0
ACGCCAGCATACGCCG-1_1	kidney1	1531	673	12.4755	kidney	1	1	Proximal tubular_1	1
ACGCCAGGTAGCAAAT-1_1	kidney1	2695	947	11.5028	kidney	1	1	Proximal tubular_1	1
ACGCCAGGTAGGAGTC-1_1	kidney1	2694	1044	8.12918	kidney	7	5	NK cell	5
ACGCCAGGTATATCCG-1_1	kidney1	1939	804	10.2114	kidney	7	5	NK cell	5
ACGCCAGGTGAAAGAG-1_1	kidney1	3635	1442	7.75791	kidney	11	9	Proximal tubular_4	9
ACGCCAGGTTATTCTC-1_1	kidney1	1691	585	9.34358	kidney	1	1	Proximal tubular_1	1
ACGCCAGGTTCCCGAG-1_1	kidney1	1717	794	3.72743	kidney	1	1	Proximal tubular_1	1
ACGCCAGGTTGTGGCC-1_1	kidney1	2095	758	28.5919	kidney	0	0	proximal convoluted tubules	0
ACGCCAGTCAGTTCGA-1_1	kidney1	1394	586	6.88666	kidney	5	4	Macrophages	4
ACGCCAGTCGCCATAA-1_1	kidney1	3745	1437	18.4513	kidney	11	9	Proximal tubular_4	9
ACGCCAGTCGTTTGCC-1_1	kidney1	2723	1098	7.82225	kidney	1	1	Proximal tubular_1	1
ACGCCGAAGATGTAAC-1_1	kidney1	1504	634	12.8989	kidney	0	0	proximal convoluted tubules	0
ACGCCGAAGTGGTAGC-1_1	kidney1	1143	538	28.1715	kidney	1	1	Proximal tubular_1	1
ACGCCGACAAACAACA-1_1	kidney1	3850	1195	19.0909	kidney	1	1	Proximal tubular_1	1
ACGCCGACAAACGTGG-1_1	kidney1	1692	782	16.1939	kidney	1	1	Proximal tubular_1	1
ACGCCGACAACACCTA-1_1	kidney1	2819	1269	4.54062	kidney	1	1	Proximal tubular_1	1
ACGCCGACAGATGAGC-1_1	kidney1	5641	1632	0.975004	kidney	1	1	Proximal tubular_1	1
ACGCCGACATATACCG-1_1	kidney1	1269	529	24.5075	kidney	0	0	proximal convoluted tubules	0
ACGCCGACATGGTTGT-1_1	kidney1	1409	673	14.8332	kidney	0	0	proximal convoluted tubules	0
ACGCCGAGTATATGAG-1_1	kidney1	1525	757	4.85246	kidney	1	1	Proximal tubular_1	1
ACGCCGAGTCCTCTTG-1_1	kidney1	2190	872	11.8265	kidney	1	1	Proximal tubular_1	1
ACGCCGATCATTGCGA-1_1	kidney1	1341	623	14.7651	kidney	1	1	Proximal tubular_1	1
ACGCCGATCCAAGCCG-1_1	kidney1	1923	807	15.2886	kidney	1	1	Proximal tubular_1	1
ACGCCGATCCGTTGTC-1_1	kidney1	4161	1303	19.7789	kidney	1	1	Proximal tubular_1	1
ACGCCGATCGAATGCT-1_1	kidney1	1178	557	6.36672	kidney	0	0	proximal convoluted tubules	0
ACGCCGATCGACAGCC-1_1	kidney1	9248	2416	0.886678	kidney	1	1	Proximal tubular_1	1
ACGCCGATCGACGGAA-1_1	kidney1	2360	963	7.83898	kidney	1	1	Proximal tubular_1	1
ACGGAGAAGACCACGA-1_1	kidney1	1162	575	6.28227	kidney	1	1	Proximal tubular_1	1
ACGGAGAAGGCAAAGA-1_1	kidney1	6399	2385	14.5179	kidney	6	6	Fibroblasts	6
ACGGAGAAGTGTTTGC-1_1	kidney1	1384	696	10.1879	kidney	0	0	proximal convoluted tubules	0
ACGGAGACAATCGAAA-1_1	kidney1	2495	861	16.3527	kidney	0	0	proximal convoluted tubules	0
ACGGAGACAATGTTGC-1_1	kidney1	3751	1438	19.1682	kidney	11	9	Proximal tubular_4	9
ACGGAGACATAACCTG-1_1	kidney1	2610	960	8.16092	kidney	1	1	Proximal tubular_1	1
ACGGAGAGTGATAAAC-1_1	kidney1	3540	1209	2.9096	kidney	1	1	Proximal tubular_1	1
ACGGAGAGTTCAACCA-1_1	kidney1	1660	727	13.9157	kidney	8	7	Monocyte:CD16+	7
ACGGAGAGTTCCATGA-1_1	kidney1	6121	2108	3.07139	kidney	1	1	Proximal tubular_1	1
ACGGAGAGTTTGCATG-1_1	kidney1	1502	606	6.52463	kidney	1	1	Proximal tubular_1	1
ACGGAGATCTCTGAGA-1_1	kidney1	2194	977	6.74567	kidney	1	1	Proximal tubular_1	1
ACGGAGATCTTCATGT-1_1	kidney1	3552	1273	9.8536	kidney	1	1	Proximal tubular_1	1
ACGGCCAAGCCAGTAG-1_1	kidney1	5427	1724	13.7277	kidney	1	1	Proximal tubular_1	1
ACGGCCAAGCCGATTT-1_1	kidney1	1873	898	8.38227	kidney	1	1	Proximal tubular_1	1
ACGGCCACAACCGCCA-1_1	kidney1	1692	684	20.5674	kidney	1	1	Proximal tubular_1	1
ACGGCCACACTGTTAG-1_1	kidney1	6689	2056	13.425	kidney	11	9	Proximal tubular_4	9
ACGGCCACAGATTGCT-1_1	kidney1	1618	711	9.70334	kidney	0	0	proximal convoluted tubules	0
ACGGCCACAGGGCATA-1_1	kidney1	3437	1064	8.29212	kidney	1	1	Proximal tubular_1	1
ACGGCCACATCGGACC-1_1	kidney1	5627	2047	6.85978	kidney	11	9	Proximal tubular_4	9
ACGGCCAGTACAAGTA-1_1	kidney1	2180	946	12.3394	kidney	1	1	Proximal tubular_1	1
ACGGCCAGTCTCTCTG-1_1	kidney1	2076	932	5.97303	kidney	7	5	NK cell	5
ACGGCCAGTGCGGTAA-1_1	kidney1	1391	662	11.9339	kidney	1	1	Proximal tubular_1	1
ACGGCCAGTTCCGGCA-1_1	kidney1	1746	754	3.37915	kidney	1	1	Proximal tubular_1	1
ACGGCCATCACAAACC-1_1	kidney1	6086	1856	0.640815	kidney	1	1	Proximal tubular_1	1
ACGGCCATCCACGACG-1_1	kidney1	4069	1306	5.45589	kidney	8	7	Monocyte:CD16+	7
ACGGCCATCCATTCTA-1_1	kidney1	5819	1631	2.85272	kidney	5	4	Macrophages	4
ACGGCCATCCCGGATG-1_1	kidney1	2962	1048	16.7792	kidney	0	0	proximal convoluted tubules	0
ACGGCCATCCTACAGA-1_1	kidney1	1175	557	16.4255	kidney	1	1	Proximal tubular_1	1
ACGGCCATCGGTCTAA-1_1	kidney1	2691	1097	8.28688	kidney	1	1	Proximal tubular_1	1
ACGGCCATCTTGCCGT-1_1	kidney1	2568	991	4.55607	kidney	1	1	Proximal tubular_1	1
ACGGGCTAGAATGTGT-1_1	kidney1	3311	1207	12.2018	kidney	1	1	Proximal tubular_1	1
ACGGGCTAGCAATCTC-1_1	kidney1	1485	602	23.165	kidney	1	1	Proximal tubular_1	1
ACGGGCTAGGACACCA-1_1	kidney1	1118	488	26.3864	kidney	1	1	Proximal tubular_1	1
ACGGGCTCACATCCAA-1_1	kidney1	3431	995	13.3197	kidney	0	0	proximal convoluted tubules	0
ACGGGCTCAGGCGATA-1_1	kidney1	2218	904	4.23805	kidney	1	1	Proximal tubular_1	1
ACGGGCTCAGTATAAG-1_1	kidney1	2105	823	6.46081	kidney	1	1	Proximal tubular_1	1
ACGGGCTCATCTACGA-1_1	kidney1	2968	1078	14.4879	kidney	1	1	Proximal tubular_1	1
ACGGGCTCATGAGCGA-1_1	kidney1	3143	1241	1.87719	kidney	1	1	Proximal tubular_1	1
ACGGGCTGTAAATGTG-1_1	kidney1	2129	771	20.2442	kidney	1	1	Proximal tubular_1	1
ACGGGCTGTCCGTGAC-1_1	kidney1	5448	1961	4.55213	kidney	11	9	Proximal tubular_4	9
ACGGGCTGTCTCATCC-1_1	kidney1	3487	1608	8.63206	kidney	11	9	Proximal tubular_4	9
ACGGGCTGTGCGGTAA-1_1	kidney1	7273	2463	4.26234	kidney	1	1	Proximal tubular_1	1
ACGGGCTGTGGGTATG-1_1	kidney1	1159	547	22.1743	kidney	1	1	Proximal tubular_1	1
ACGGGCTGTGTTTGTG-1_1	kidney1	1437	702	13.9875	kidney	1	1	Proximal tubular_1	1
ACGGGCTGTTTGACAC-1_1	kidney1	1860	809	12.6882	kidney	1	1	Proximal tubular_1	1
ACGGGCTTCAACGGCC-1_1	kidney1	1502	788	10.6525	kidney	1	1	Proximal tubular_1	1
ACGGGCTTCACGCGGT-1_1	kidney1	1256	544	5.89172	kidney	1	1	Proximal tubular_1	1
ACGGGCTTCAGGATCT-1_1	kidney1	1538	682	18.3355	kidney	0	0	proximal convoluted tubules	0
ACGGGCTTCATGCAAC-1_1	kidney1	1806	684	24.8062	kidney	8	7	Monocyte:CD16+	7
ACGGGCTTCGTGACAT-1_1	kidney1	4959	1703	5.66647	kidney	1	1	Proximal tubular_1	1
ACGGGCTTCTTTACGT-1_1	kidney1	1822	730	8.94621	kidney	1	1	Proximal tubular_1	1
ACGGGTCAGACCACGA-1_1	kidney1	1296	620	14.5062	kidney	1	1	Proximal tubular_1	1
ACGGGTCAGACTAGGC-1_1	kidney1	3217	1116	9.04569	kidney	1	1	Proximal tubular_1	1
ACGGGTCAGAGATGAG-1_1	kidney1	1222	510	14.4845	kidney	2	2	Proximal tubular_2	2
ACGGGTCAGCCTATGT-1_1	kidney1	1376	604	27.3256	kidney	1	1	Proximal tubular_1	1
ACGGGTCAGGAGTACC-1_1	kidney1	1460	637	22.9452	kidney	1	1	Proximal tubular_1	1
ACGGGTCAGGAGTTGC-1_1	kidney1	2828	1070	8.76945	kidney	1	1	Proximal tubular_1	1
ACGGGTCAGGCGTACA-1_1	kidney1	4671	1449	6.14429	kidney	1	1	Proximal tubular_1	1
ACGGGTCCAAATACAG-1_1	kidney1	2360	1043	11.8644	kidney	1	1	Proximal tubular_1	1
ACGGGTCCAGACGCAA-1_1	kidney1	2401	944	6.12245	kidney	1	1	Proximal tubular_1	1
ACGGGTCCATCCAACA-1_1	kidney1	2448	1059	3.22712	kidney	1	1	Proximal tubular_1	1
ACGGGTCCATGGTCAT-1_1	kidney1	2592	1105	9.29784	kidney	1	1	Proximal tubular_1	1
ACGGGTCGTAAGTGTA-1_1	kidney1	4535	1555	11.2018	kidney	1	1	Proximal tubular_1	1
ACGGGTCGTAGCACGA-1_1	kidney1	1168	642	15.5822	kidney	1	1	Proximal tubular_1	1
ACGGGTCGTATAATGG-1_1	kidney1	1209	644	15.3019	kidney	6	6	Fibroblasts	6
ACGGGTCGTTCCGTCT-1_1	kidney1	2283	988	25.4928	kidney	11	9	Proximal tubular_4	9
ACGGGTCTCCATGCTC-1_1	kidney1	1461	610	27.2416	kidney	0	0	proximal convoluted tubules	0
ACGGGTCTCGGAAATA-1_1	kidney1	6369	1872	5.36976	kidney	1	1	Proximal tubular_1	1
ACGGGTCTCGTGGGAA-1_1	kidney1	1161	606	9.81912	kidney	1	1	Proximal tubular_1	1
ACGTCAAAGGGTTTCT-1_1	kidney1	3729	1608	10.2172	kidney	11	9	Proximal tubular_4	9
ACGTCAAAGTGGAGTC-1_1	kidney1	1806	736	7.69657	kidney	1	1	Proximal tubular_1	1
ACGTCAACACAAGTAA-1_1	kidney1	1197	556	21.5539	kidney	1	1	Proximal tubular_1	1
ACGTCAACAGCCTGTG-1_1	kidney1	2755	1125	4.53721	kidney	1	1	Proximal tubular_1	1
ACGTCAACAGGGTTAG-1_1	kidney1	4025	1428	9.04348	kidney	8	7	Monocyte:CD16+	7
ACGTCAAGTAGATTAG-1_1	kidney1	2751	1097	2.79898	kidney	1	1	Proximal tubular_1	1
ACGTCAAGTATTCGTG-1_1	kidney1	1121	418	23.1044	kidney	1	1	Proximal tubular_1	1
ACGTCAAGTCAGAAGC-1_1	kidney1	1305	599	12.1073	kidney	1	1	Proximal tubular_1	1
ACGTCAAGTCGCCATG-1_1	kidney1	2714	1004	11.4223	kidney	1	1	Proximal tubular_1	1
ACGTCAAGTCTGATTG-1_1	kidney1	6049	1784	8.1997	kidney	1	1	Proximal tubular_1	1
ACGTCAAGTGCGGTAA-1_1	kidney1	8188	2495	11.4436	kidney	11	9	Proximal tubular_4	9
ACGTCAAGTGGTCCGT-1_1	kidney1	1155	577	13.6797	kidney	1	1	Proximal tubular_1	1
ACGTCAAGTTACCGAT-1_1	kidney1	1641	765	9.01889	kidney	1	1	Proximal tubular_1	1
ACGTCAATCAGGCGAA-1_1	kidney1	2108	845	8.15939	kidney	8	7	Monocyte:CD16+	7
ACGTCAATCTGACCTC-1_1	kidney1	1823	840	6.30828	kidney	1	1	Proximal tubular_1	1
ACGTCAATCTGCTTGC-1_1	kidney1	1964	867	12.0163	kidney	1	1	Proximal tubular_1	1
ACTATCTAGAAAGTGG-1_1	kidney1	2992	1199	11.0963	kidney	1	1	Proximal tubular_1	1
ACTATCTAGAGTAATC-1_1	kidney1	1478	758	4.05954	kidney	1	1	Proximal tubular_1	1
ACTATCTAGATCCCGC-1_1	kidney1	2280	829	6.75439	kidney	0	0	proximal convoluted tubules	0
ACTATCTCAGCCAATT-1_1	kidney1	2633	796	28.5226	kidney	6	6	Fibroblasts	6
ACTATCTGTAGCTTGT-1_1	kidney1	1374	622	24.4541	kidney	1	1	Proximal tubular_1	1
ACTATCTGTCTCCACT-1_1	kidney1	1541	707	16.5477	kidney	1	1	Proximal tubular_1	1
ACTATCTGTTCGTCTC-1_1	kidney1	1287	655	3.8073	kidney	1	1	Proximal tubular_1	1
ACTATCTGTTGGTAAA-1_1	kidney1	1648	771	9.89078	kidney	1	1	Proximal tubular_1	1
ACTATCTGTTTAAGCC-1_1	kidney1	3210	1303	8.09969	kidney	11	9	Proximal tubular_4	9
ACTATCTTCCCAACGG-1_1	kidney1	1825	789	10.0822	kidney	1	1	Proximal tubular_1	1
ACTATCTTCCGCGCAA-1_1	kidney1	1385	589	21.8773	kidney	1	1	Proximal tubular_1	1
ACTATCTTCTGAAAGA-1_1	kidney1	5448	1835	6.82819	kidney	1	1	Proximal tubular_1	1
ACTGAACAGCGACGTA-1_1	kidney1	2810	1087	9.07473	kidney	1	1	Proximal tubular_1	1
ACTGAACAGGGATGGG-1_1	kidney1	2650	972	24.717	kidney	1	1	Proximal tubular_1	1
ACTGAACAGTGCGTGA-1_1	kidney1	2455	860	13.6049	kidney	1	1	Proximal tubular_1	1
ACTGAACCAAGGACAC-1_1	kidney1	2252	801	7.90409	kidney	7	5	NK cell	5
ACTGAACCAAGTCTGT-1_1	kidney1	3394	1510	3.68297	kidney	11	9	Proximal tubular_4	9
ACTGAACCACAGGAGT-1_1	kidney1	4531	1813	4.12712	kidney	11	9	Proximal tubular_4	9
ACTGAACCATGTAAGA-1_1	kidney1	2917	1176	8.53617	kidney	7	5	NK cell	5
ACTGAACGTCTCTCTG-1_1	kidney1	3017	1202	10.6397	kidney	1	1	Proximal tubular_1	1
ACTGAACGTCTCTTTA-1_1	kidney1	1439	672	16.4698	kidney	1	1	Proximal tubular_1	1
ACTGAACGTTCGTGAT-1_1	kidney1	1436	681	8.91365	kidney	1	1	Proximal tubular_1	1
ACTGAACTCCAGGGCT-1_1	kidney1	1363	648	3.66838	kidney	1	1	Proximal tubular_1	1
ACTGAACTCGGCTTGG-1_1	kidney1	2007	826	26.1086	kidney	10	8	Proximal tubular_3	8
ACTGAACTCGTTTATC-1_1	kidney1	2350	874	15.5319	kidney	1	1	Proximal tubular_1	1
ACTGAGTAGAGCCTAG-1_1	kidney1	1767	780	19.468	kidney	1	1	Proximal tubular_1	1
ACTGAGTAGATGTAAC-1_1	kidney1	1234	606	12.4797	kidney	0	0	proximal convoluted tubules	0
ACTGAGTAGGATGGAA-1_1	kidney1	1495	824	14.6488	kidney	1	1	Proximal tubular_1	1
ACTGAGTAGGTGCAAC-1_1	kidney1	2539	1045	11.6975	kidney	1	1	Proximal tubular_1	1
ACTGAGTCAAGTCTGT-1_1	kidney1	1569	767	6.37349	kidney	7	5	NK cell	5
ACTGAGTCACTTAAGC-1_1	kidney1	4444	1334	3.87039	kidney	8	7	Monocyte:CD16+	7
ACTGAGTCAGCCTTTC-1_1	kidney1	2969	999	8.68979	kidney	1	1	Proximal tubular_1	1
ACTGAGTCATATGAGA-1_1	kidney1	1777	785	12.6055	kidney	1	1	Proximal tubular_1	1
ACTGAGTGTCCGTCAG-1_1	kidney1	2740	1168	4.59854	kidney	1	1	Proximal tubular_1	1
ACTGAGTGTCTAGTCA-1_1	kidney1	2894	1392	11.6448	kidney	1	1	Proximal tubular_1	1
ACTGAGTTCACTTCAT-1_1	kidney1	1762	868	7.54824	kidney	1	1	Proximal tubular_1	1
ACTGAGTTCATCGCTC-1_1	kidney1	1306	689	5.66616	kidney	1	1	Proximal tubular_1	1
ACTGAGTTCCATTCTA-1_1	kidney1	2450	854	19.4286	kidney	1	1	Proximal tubular_1	1
ACTGAGTTCGAACGGA-1_1	kidney1	7421	1743	2.00782	kidney	8	7	Monocyte:CD16+	7
ACTGATGAGATCCTGT-1_1	kidney1	1983	793	17.1457	kidney	1	1	Proximal tubular_1	1
ACTGATGAGCCCAATT-1_1	kidney1	3970	1357	4.10579	kidney	1	1	Proximal tubular_1	1
ACTGATGAGCCTTGAT-1_1	kidney1	4121	1447	5.92089	kidney	7	5	NK cell	5
ACTGATGAGCGCCTCA-1_1	kidney1	3251	1179	11.8118	kidney	1	1	Proximal tubular_1	1
ACTGATGCAAAGTCAA-1_1	kidney1	2781	1175	7.26357	kidney	1	1	Proximal tubular_1	1
ACTGATGCACAGTCGC-1_1	kidney1	3304	1119	18.977	kidney	1	1	Proximal tubular_1	1
ACTGATGCATCGGAAG-1_1	kidney1	3876	1213	3.14757	kidney	8	7	Monocyte:CD16+	7
ACTGATGCATTACCTT-1_1	kidney1	5332	1707	7.93323	kidney	1	1	Proximal tubular_1	1
ACTGATGGTTTACTCT-1_1	kidney1	1469	696	9.12185	kidney	1	1	Proximal tubular_1	1
ACTGATGTCAATAAGG-1_1	kidney1	4684	2068	2.69001	kidney	11	9	Proximal tubular_4	9
ACTGATGTCCAAACTG-1_1	kidney1	3806	1148	27.6668	kidney	7	5	NK cell	5
ACTGATGTCCTCGCAT-1_1	kidney1	1992	950	2.20884	kidney	1	1	Proximal tubular_1	1
ACTGATGTCTACTTAC-1_1	kidney1	1325	643	13.5849	kidney	1	1	Proximal tubular_1	1
ACTGCTCAGACAGAGA-1_1	kidney1	2591	1009	4.7858	kidney	0	0	proximal convoluted tubules	0
ACTGCTCAGGGTATCG-1_1	kidney1	4041	1195	18.2628	kidney	1	1	Proximal tubular_1	1
ACTGCTCAGTGGAGAA-1_1	kidney1	1849	818	9.62683	kidney	1	1	Proximal tubular_1	1
ACTGCTCCAAAGTCAA-1_1	kidney1	2247	792	7.0316	kidney	15	11	B_cell:Naive	11
ACTGCTCCAGCGTCCA-1_1	kidney1	3500	1334	2.77143	kidney	1	1	Proximal tubular_1	1
ACTGCTCCATGCCTAA-1_1	kidney1	3933	1335	4.85634	kidney	1	1	Proximal tubular_1	1
ACTGCTCGTACACCGC-1_1	kidney1	1756	834	3.30296	kidney	7	5	NK cell	5
ACTGCTCGTGGTAACG-1_1	kidney1	6131	2344	6.00228	kidney	11	9	Proximal tubular_4	9
ACTGCTCGTGTAACGG-1_1	kidney1	1261	661	12.8469	kidney	11	9	Proximal tubular_4	9
ACTGCTCGTGTGCGTC-1_1	kidney1	1500	639	6.2	kidney	1	1	Proximal tubular_1	1
ACTGCTCGTTATCCGA-1_1	kidney1	6134	2011	4.22237	kidney	1	1	Proximal tubular_1	1
ACTGCTCTCAGCGATT-1_1	kidney1	1148	580	18.554	kidney	1	1	Proximal tubular_1	1
ACTGCTCTCCAGGGCT-1_1	kidney1	1800	830	4.77778	kidney	1	1	Proximal tubular_1	1
ACTGCTCTCCGCTGTT-1_1	kidney1	3527	1205	1.5594	kidney	1	1	Proximal tubular_1	1
ACTGCTCTCGCTTAGA-1_1	kidney1	3310	1233	17.0695	kidney	11	9	Proximal tubular_4	9
ACTGTCCAGGGTCGAT-1_1	kidney1	1475	674	16.9492	kidney	1	1	Proximal tubular_1	1
ACTGTCCCAACGCACC-1_1	kidney1	2703	836	6.14132	kidney	15	11	B_cell:Naive	11
ACTGTCCCAATCTGCA-1_1	kidney1	2235	965	12.2595	kidney	1	1	Proximal tubular_1	1
ACTGTCCCACATGACT-1_1	kidney1	1951	818	11.8913	kidney	7	5	NK cell	5
ACTGTCCCACCTGGTG-1_1	kidney1	1360	738	10.6618	kidney	1	1	Proximal tubular_1	1
ACTGTCCCAGTGACAG-1_1	kidney1	2081	824	5.67035	kidney	1	1	Proximal tubular_1	1
ACTGTCCCATGTAGTC-1_1	kidney1	2357	920	11.3704	kidney	1	1	Proximal tubular_1	1
ACTGTCCGTCATGCCG-1_1	kidney1	3092	1177	7.40621	kidney	1	1	Proximal tubular_1	1
ACTGTCCGTCATTAGC-1_1	kidney1	1264	602	21.2816	kidney	1	1	Proximal tubular_1	1
ACTGTCCGTCGTGGCT-1_1	kidney1	1289	602	19.007	kidney	1	1	Proximal tubular_1	1
ACTGTCCGTGCGATAG-1_1	kidney1	5377	1513	8.55496	kidney	1	1	Proximal tubular_1	1
ACTGTCCGTTCAACCA-1_1	kidney1	1807	639	12.5623	kidney	1	1	Proximal tubular_1	1
ACTGTCCTCCCTAACC-1_1	kidney1	5880	1984	2.63605	kidney	1	1	Proximal tubular_1	1
ACTGTCCTCGTTGCCT-1_1	kidney1	2464	1068	5.07305	kidney	1	1	Proximal tubular_1	1
ACTGTCCTCTGGCGAC-1_1	kidney1	2764	1174	6.00579	kidney	1	1	Proximal tubular_1	1
ACTTACTAGACCTAGG-1_1	kidney1	1758	639	5.80205	kidney	7	5	NK cell	5
ACTTACTAGACGACGT-1_1	kidney1	1573	699	15.6389	kidney	1	1	Proximal tubular_1	1
ACTTACTAGAGCCCAA-1_1	kidney1	1684	728	6.11639	kidney	1	1	Proximal tubular_1	1
ACTTACTAGCCAGTTT-1_1	kidney1	3686	1369	8.16603	kidney	1	1	Proximal tubular_1	1
ACTTACTAGTCCGTAT-1_1	kidney1	1173	616	10.9122	kidney	1	1	Proximal tubular_1	1
ACTTACTAGTTACCCA-1_1	kidney1	3447	1283	7.89092	kidney	1	1	Proximal tubular_1	1
ACTTACTAGTTATCGC-1_1	kidney1	1803	764	9.37327	kidney	1	1	Proximal tubular_1	1
ACTTACTAGTTCGCAT-1_1	kidney1	1301	706	20.1384	kidney	1	1	Proximal tubular_1	1
ACTTACTCACAGAGGT-1_1	kidney1	2010	757	6.96517	kidney	0	0	proximal convoluted tubules	0
ACTTACTCACAGGTTT-1_1	kidney1	1273	668	11.7046	kidney	1	1	Proximal tubular_1	1
ACTTACTCAGCATGAG-1_1	kidney1	3216	1172	7.9602	kidney	1	1	Proximal tubular_1	1
ACTTACTGTCTAGTCA-1_1	kidney1	2414	993	7.70505	kidney	1	1	Proximal tubular_1	1
ACTTACTGTGTGTGCC-1_1	kidney1	2131	829	17.7851	kidney	1	1	Proximal tubular_1	1
ACTTACTGTTATCGGT-1_1	kidney1	2121	914	4.8562	kidney	1	1	Proximal tubular_1	1
ACTTACTGTTCCGGCA-1_1	kidney1	1798	555	21.1346	kidney	1	1	Proximal tubular_1	1
ACTTACTTCCGGGTGT-1_1	kidney1	3004	1146	1.99734	kidney	1	1	Proximal tubular_1	1
ACTTACTTCGGAATCT-1_1	kidney1	2406	886	12.0116	kidney	1	1	Proximal tubular_1	1
ACTTACTTCTGCCAGG-1_1	kidney1	2673	1140	9.53984	kidney	1	1	Proximal tubular_1	1
ACTTACTTCTGTCCGT-1_1	kidney1	1296	591	13.7346	kidney	1	1	Proximal tubular_1	1
ACTTGTTAGACAAGCC-1_1	kidney1	4170	1742	7.24221	kidney	11	9	Proximal tubular_4	9
ACTTGTTAGACGACGT-1_1	kidney1	2285	846	6.56455	kidney	7	5	NK cell	5
ACTTGTTAGTGTTTGC-1_1	kidney1	1284	608	7.39875	kidney	0	0	proximal convoluted tubules	0
ACTTGTTCACAAGCCC-1_1	kidney1	1388	672	8.35735	kidney	1	1	Proximal tubular_1	1
ACTTGTTGTACCATCA-1_1	kidney1	2202	801	25.6585	kidney	1	1	Proximal tubular_1	1
ACTTGTTGTACTTAGC-1_1	kidney1	1230	579	23.6585	kidney	1	1	Proximal tubular_1	1
ACTTGTTGTCTGCCAG-1_1	kidney1	1201	503	29.8085	kidney	1	1	Proximal tubular_1	1
ACTTGTTGTTCACCTC-1_1	kidney1	1456	559	25.6181	kidney	1	1	Proximal tubular_1	1
ACTTGTTTCAACACTG-1_1	kidney1	2722	970	10.0294	kidney	1	1	Proximal tubular_1	1
ACTTGTTTCAAGGTAA-1_1	kidney1	1405	524	20.6406	kidney	1	1	Proximal tubular_1	1
ACTTTCAAGATGCCTT-1_1	kidney1	1124	486	20.1068	kidney	0	0	proximal convoluted tubules	0
ACTTTCAAGTGGTAGC-1_1	kidney1	1262	618	2.93185	kidney	1	1	Proximal tubular_1	1
ACTTTCACATACTCTT-1_1	kidney1	2087	936	14.7101	kidney	1	1	Proximal tubular_1	1
ACTTTCACATCCGGGT-1_1	kidney1	2446	832	6.82747	kidney	7	5	NK cell	5
ACTTTCAGTAGAGTGC-1_1	kidney1	1311	633	7.32265	kidney	1	1	Proximal tubular_1	1
ACTTTCAGTGCGCTTG-1_1	kidney1	2374	873	6.02359	kidney	1	1	Proximal tubular_1	1
ACTTTCAGTGTTGAGG-1_1	kidney1	1501	689	1.59893	kidney	1	1	Proximal tubular_1	1
ACTTTCAGTTTGGCGC-1_1	kidney1	1438	601	27.0515	kidney	0	0	proximal convoluted tubules	0
ACTTTCATCAAGGCTT-1_1	kidney1	4120	1330	13.3252	kidney	1	1	Proximal tubular_1	1
ACTTTCATCCAGTATG-1_1	kidney1	1991	964	21.6474	kidney	11	9	Proximal tubular_4	9
ACTTTCATCCCACTTG-1_1	kidney1	2920	1146	9.96575	kidney	1	1	Proximal tubular_1	1
ACTTTCATCCGCATAA-1_1	kidney1	1887	685	9.90991	kidney	15	11	B_cell:Naive	11
ACTTTCATCGCATGAT-1_1	kidney1	3023	992	22.0642	kidney	11	9	Proximal tubular_4	9
ACTTTCATCTTAGCCC-1_1	kidney1	1407	662	7.39161	kidney	0	0	proximal convoluted tubules	0
AGAATAGAGCCAACAG-1_1	kidney1	2917	1099	5.00514	kidney	1	1	Proximal tubular_1	1
AGAATAGAGCCGATTT-1_1	kidney1	2182	997	11.1824	kidney	11	9	Proximal tubular_4	9
AGAATAGAGGAGCGTT-1_1	kidney1	1769	759	10.6275	kidney	1	1	Proximal tubular_1	1
AGAATAGAGGGAAACA-1_1	kidney1	1182	632	11.0829	kidney	0	0	proximal convoluted tubules	0
AGAATAGAGTCGATAA-1_1	kidney1	2002	828	9.59041	kidney	7	5	NK cell	5
AGAATAGAGTTTGCGT-1_1	kidney1	1314	599	28.1583	kidney	1	1	Proximal tubular_1	1
AGAATAGCAAAGGTGC-1_1	kidney1	1979	730	18.9995	kidney	0	0	proximal convoluted tubules	0
AGAATAGCAAGGACTG-1_1	kidney1	2513	1157	16.8723	kidney	11	9	Proximal tubular_4	9
AGAATAGCACGGATAG-1_1	kidney1	2316	812	29.8791	kidney	1	1	Proximal tubular_1	1
AGAATAGCAGTAGAGC-1_1	kidney1	2093	841	10.4634	kidney	1	1	Proximal tubular_1	1
AGAATAGCATCCTAGA-1_1	kidney1	5728	1742	8.44972	kidney	1	1	Proximal tubular_1	1
AGAATAGGTAATAGCA-1_1	kidney1	3580	981	3.77095	kidney	7	5	NK cell	5
AGAATAGGTACGACCC-1_1	kidney1	2448	607	25.6127	kidney	6	6	Fibroblasts	6
AGAATAGGTCGCGAAA-1_1	kidney1	2579	1126	13.6487	kidney	1	1	Proximal tubular_1	1
AGAATAGGTGTTTGTG-1_1	kidney1	2420	1097	6.23967	kidney	1	1	Proximal tubular_1	1
AGAATAGGTTACCGAT-1_1	kidney1	1401	598	7.28051	kidney	0	0	proximal convoluted tubules	0
AGAATAGTCCATGAGT-1_1	kidney1	3673	1322	4.7645	kidney	1	1	Proximal tubular_1	1
AGAATAGTCCCAGGTG-1_1	kidney1	2182	747	6.18698	kidney	1	1	Proximal tubular_1	1
AGAATAGTCGACGGAA-1_1	kidney1	2129	800	11.9305	kidney	1	1	Proximal tubular_1	1
AGAATAGTCGGTCCGA-1_1	kidney1	3966	1219	5.67322	kidney	7	5	NK cell	5
AGAATAGTCTCCGGTT-1_1	kidney1	2759	1236	3.87822	kidney	1	1	Proximal tubular_1	1
AGAATAGTCTCGGACG-1_1	kidney1	2341	737	6.53567	kidney	7	5	NK cell	5
AGACGTTAGCAATATG-1_1	kidney1	2260	978	7.16814	kidney	1	1	Proximal tubular_1	1
AGACGTTAGCGCCTCA-1_1	kidney1	2817	1122	9.33617	kidney	1	1	Proximal tubular_1	1
AGACGTTAGCTGAAAT-1_1	kidney1	1901	762	11.5729	kidney	1	1	Proximal tubular_1	1
AGACGTTAGTAAGTAC-1_1	kidney1	1731	848	6.58579	kidney	0	0	proximal convoluted tubules	0
AGACGTTAGTACATGA-1_1	kidney1	2932	1226	9.14052	kidney	1	1	Proximal tubular_1	1
AGACGTTAGTACGTAA-1_1	kidney1	1432	646	13.8966	kidney	11	9	Proximal tubular_4	9
AGACGTTAGTGCTGCC-1_1	kidney1	2098	852	21.8303	kidney	1	1	Proximal tubular_1	1
AGACGTTAGTGTACTC-1_1	kidney1	2199	856	17.6899	kidney	1	1	Proximal tubular_1	1
AGACGTTCAACACCTA-1_1	kidney1	1690	712	10.2959	kidney	1	1	Proximal tubular_1	1
AGACGTTCAAGCGATG-1_1	kidney1	1911	717	11.303	kidney	7	5	NK cell	5
AGACGTTCAGGTGGAT-1_1	kidney1	2180	954	16.3303	kidney	1	1	Proximal tubular_1	1
AGACGTTCATGCCACG-1_1	kidney1	3775	1108	8.60927	kidney	1	1	Proximal tubular_1	1
AGACGTTGTACATGTC-1_1	kidney1	1405	680	23.8434	kidney	1	1	Proximal tubular_1	1
AGACGTTGTTGTGGAG-1_1	kidney1	4281	1556	8.24574	kidney	7	5	NK cell	5
AGACGTTTCCGCGCAA-1_1	kidney1	1894	794	8.92291	kidney	7	5	NK cell	5
AGACGTTTCGACGGAA-1_1	kidney1	1237	496	13.0154	kidney	1	1	Proximal tubular_1	1
AGACGTTTCTCTGTCG-1_1	kidney1	2747	1091	5.97015	kidney	1	1	Proximal tubular_1	1
AGAGCGAAGAATAGGG-1_1	kidney1	8641	2167	7.82317	kidney	1	1	Proximal tubular_1	1
AGAGCGAAGCGAAGGG-1_1	kidney1	5361	1512	6.56594	kidney	1	1	Proximal tubular_1	1
AGAGCGAAGCTGCGAA-1_1	kidney1	3144	1097	23.4415	kidney	1	1	Proximal tubular_1	1
AGAGCGACAAACCCAT-1_1	kidney1	2645	996	14.5558	kidney	1	1	Proximal tubular_1	1
AGAGCGACACGAGGTA-1_1	kidney1	5494	1527	20.7681	kidney	1	1	Proximal tubular_1	1
AGAGCGACACTATCTT-1_1	kidney1	1866	871	5.89496	kidney	1	1	Proximal tubular_1	1
AGAGCGACAGGTCCAC-1_1	kidney1	3409	1095	22.2646	kidney	1	1	Proximal tubular_1	1
AGAGCGACATGACATC-1_1	kidney1	1245	609	10.8434	kidney	1	1	Proximal tubular_1	1
AGAGCGACATGCCACG-1_1	kidney1	4560	1739	1.92982	kidney	11	9	Proximal tubular_4	9
AGAGCGATCAGGATCT-1_1	kidney1	1329	627	21.3695	kidney	0	0	proximal convoluted tubules	0
AGAGCGATCATCGGAT-1_1	kidney1	1577	605	25.5549	kidney	1	1	Proximal tubular_1	1
AGAGCGATCCTCAATT-1_1	kidney1	1892	615	11.1522	kidney	7	5	NK cell	5
AGAGCTTAGAATGTTG-1_1	kidney1	2254	950	10.7365	kidney	1	1	Proximal tubular_1	1
AGAGCTTAGTTATCGC-1_1	kidney1	2985	1199	8.47571	kidney	7	5	NK cell	5
AGAGCTTCACGTCAGC-1_1	kidney1	1344	599	14.8065	kidney	1	1	Proximal tubular_1	1
AGAGCTTCAGCTGCTG-1_1	kidney1	8251	2041	0.9211	kidney	1	1	Proximal tubular_1	1
AGAGCTTCATGGTCTA-1_1	kidney1	3143	1204	3.30894	kidney	1	1	Proximal tubular_1	1
AGAGCTTGTAGGACAC-1_1	kidney1	2784	1102	15.8764	kidney	11	9	Proximal tubular_4	9
AGAGCTTGTCACCTAA-1_1	kidney1	1577	809	3.2974	kidney	1	1	Proximal tubular_1	1
AGAGCTTGTCAGAAGC-1_1	kidney1	2583	948	13.8211	kidney	1	1	Proximal tubular_1	1
AGAGCTTGTTAAAGAC-1_1	kidney1	1675	780	8.59701	kidney	1	1	Proximal tubular_1	1
AGAGCTTTCGCCTGAG-1_1	kidney1	1137	509	7.82762	kidney	8	7	Monocyte:CD16+	7
AGAGTGGAGACGCACA-1_1	kidney1	2025	988	2.91358	kidney	1	1	Proximal tubular_1	1
AGAGTGGAGTACCGGA-1_1	kidney1	1569	713	16.6348	kidney	1	1	Proximal tubular_1	1
AGAGTGGCACAGACAG-1_1	kidney1	1833	693	7.52864	kidney	7	5	NK cell	5
AGAGTGGCAGCTCGAC-1_1	kidney1	1188	546	21.9697	kidney	1	1	Proximal tubular_1	1
AGAGTGGCAGTAAGAT-1_1	kidney1	3254	1171	5.71604	kidney	1	1	Proximal tubular_1	1
AGAGTGGGTCCGAAGA-1_1	kidney1	1758	799	7.73606	kidney	1	1	Proximal tubular_1	1
AGAGTGGGTTGTCGCG-1_1	kidney1	3076	1308	8.15995	kidney	1	1	Proximal tubular_1	1
AGAGTGGTCAACACCA-1_1	kidney1	1965	825	7.0229	kidney	15	11	B_cell:Naive	11
AGAGTGGTCAGCTCGG-1_1	kidney1	1698	742	21.0247	kidney	1	1	Proximal tubular_1	1
AGAGTGGTCCCAGGTG-1_1	kidney1	5309	1922	14.8616	kidney	11	9	Proximal tubular_4	9
AGAGTGGTCCTATGTT-1_1	kidney1	3492	1230	13.0584	kidney	1	1	Proximal tubular_1	1
AGAGTGGTCGAGCCCA-1_1	kidney1	3150	1172	10.4444	kidney	8	7	Monocyte:CD16+	7
AGAGTGGTCGCCTGTT-1_1	kidney1	1388	689	9.94236	kidney	1	1	Proximal tubular_1	1
AGATCTGAGAACAATC-1_1	kidney1	3830	1221	5.50914	kidney	8	7	Monocyte:CD16+	7
AGATCTGAGCTCAACT-1_1	kidney1	1653	860	10.1633	kidney	1	1	Proximal tubular_1	1
AGATCTGAGGTGCAAC-1_1	kidney1	3914	1489	15.2529	kidney	11	9	Proximal tubular_4	9
AGATCTGAGTCGATAA-1_1	kidney1	2315	960	8.59611	kidney	1	1	Proximal tubular_1	1
AGATCTGCACCGGAAA-1_1	kidney1	1407	689	15.2807	kidney	1	1	Proximal tubular_1	1
AGATCTGCACGGACAA-1_1	kidney1	6381	2185	7.69472	kidney	11	9	Proximal tubular_4	9
AGATCTGGTAGCAAAT-1_1	kidney1	2614	1092	4.24637	kidney	1	1	Proximal tubular_1	1
AGATCTGGTCCCTTGT-1_1	kidney1	1467	545	23.381	kidney	10	8	Proximal tubular_3	8
AGATCTGGTTGGTGGA-1_1	kidney1	1762	704	17.7072	kidney	1	1	Proximal tubular_1	1
AGATCTGTCACGATGT-1_1	kidney1	1715	753	25.7726	kidney	1	1	Proximal tubular_1	1
AGATCTGTCACTCTTA-1_1	kidney1	1742	804	11.9977	kidney	7	5	NK cell	5
AGATCTGTCCCAAGTA-1_1	kidney1	1464	698	13.1831	kidney	1	1	Proximal tubular_1	1
AGATCTGTCTGACCTC-1_1	kidney1	2493	834	24.3482	kidney	1	1	Proximal tubular_1	1
AGATTGCAGGACATTA-1_1	kidney1	3909	1358	5.9606	kidney	1	1	Proximal tubular_1	1
AGATTGCAGTGACTCT-1_1	kidney1	3054	1166	6.87623	kidney	1	1	Proximal tubular_1	1
AGATTGCAGTGCGATG-1_1	kidney1	2426	981	8.07914	kidney	1	1	Proximal tubular_1	1
AGATTGCAGTTCGCGC-1_1	kidney1	1381	690	5.93773	kidney	1	1	Proximal tubular_1	1
AGATTGCAGTTGCAGG-1_1	kidney1	6616	1753	4.20193	kidney	8	7	Monocyte:CD16+	7
AGATTGCCAACACGCC-1_1	kidney1	1349	634	8.4507	kidney	1	1	Proximal tubular_1	1
AGATTGCCAATCGAAA-1_1	kidney1	1485	697	14.0067	kidney	0	0	proximal convoluted tubules	0
AGATTGCCACCAGCAC-1_1	kidney1	3767	1404	2.30953	kidney	1	1	Proximal tubular_1	1
AGATTGCCACCCATTC-1_1	kidney1	1833	869	4.85543	kidney	1	1	Proximal tubular_1	1
AGATTGCCAGCTGCTG-1_1	kidney1	1204	572	21.7608	kidney	1	1	Proximal tubular_1	1
AGATTGCCAGGCAGTA-1_1	kidney1	3755	1348	12.6232	kidney	1	1	Proximal tubular_1	1
AGATTGCCATACGCCG-1_1	kidney1	4194	1604	13.4239	kidney	1	1	Proximal tubular_1	1
AGATTGCCATGTAGTC-1_1	kidney1	3856	1413	2.43776	kidney	7	5	NK cell	5
AGATTGCGTAAACCTC-1_1	kidney1	4009	1444	9.80294	kidney	1	1	Proximal tubular_1	1
AGATTGCGTACGCACC-1_1	kidney1	1833	789	14.0753	kidney	1	1	Proximal tubular_1	1
AGATTGCGTCTTCAAG-1_1	kidney1	1352	646	9.02367	kidney	1	1	Proximal tubular_1	1
AGATTGCGTGTAACGG-1_1	kidney1	3340	1184	3.56287	kidney	1	1	Proximal tubular_1	1
AGATTGCTCGTAGGTT-1_1	kidney1	2890	1102	7.02422	kidney	7	5	NK cell	5
AGCAGCCAGATATGCA-1_1	kidney1	2466	820	12.1249	kidney	0	0	proximal convoluted tubules	0
AGCAGCCAGCACAGGT-1_1	kidney1	1598	671	21.6521	kidney	1	1	Proximal tubular_1	1
AGCAGCCAGCCTATGT-1_1	kidney1	4624	1381	4.84429	kidney	1	1	Proximal tubular_1	1
AGCAGCCAGCGTTTAC-1_1	kidney1	2673	1069	10.9989	kidney	1	1	Proximal tubular_1	1
AGCAGCCAGTTAACGA-1_1	kidney1	1969	821	3.70747	kidney	1	1	Proximal tubular_1	1
AGCAGCCAGTTGCAGG-1_1	kidney1	2924	1346	6.97674	kidney	1	1	Proximal tubular_1	1
AGCAGCCAGTTGTAGA-1_1	kidney1	2717	955	26.9783	kidney	1	1	Proximal tubular_1	1
AGCAGCCCAAGAGTCG-1_1	kidney1	2960	1102	13.4122	kidney	1	1	Proximal tubular_1	1
AGCAGCCCAATGGTCT-1_1	kidney1	3947	1420	14.4413	kidney	1	1	Proximal tubular_1	1
AGCAGCCCACGTTGGC-1_1	kidney1	1365	649	12.2344	kidney	0	0	proximal convoluted tubules	0
AGCAGCCCACTTCTGC-1_1	kidney1	2802	1243	4.99643	kidney	7	5	NK cell	5
AGCAGCCCATTACGAC-1_1	kidney1	7282	1932	8.41802	kidney	8	7	Monocyte:CD16+	7
AGCAGCCGTCATATCG-1_1	kidney1	3125	1004	13.568	kidney	1	1	Proximal tubular_1	1
AGCAGCCGTGGAAAGA-1_1	kidney1	2107	767	18.5572	kidney	1	1	Proximal tubular_1	1
AGCAGCCTCCTCTAGC-1_1	kidney1	4577	1494	5.22176	kidney	1	1	Proximal tubular_1	1
AGCATACAGTGATCGG-1_1	kidney1	1175	526	26.7234	kidney	1	1	Proximal tubular_1	1
AGCATACAGTGTACGG-1_1	kidney1	2532	964	15.0079	kidney	7	5	NK cell	5
AGCATACCAGCTGGCT-1_1	kidney1	2317	897	11.394	kidney	1	1	Proximal tubular_1	1
AGCATACCAGTGGAGT-1_1	kidney1	1413	651	9.55414	kidney	1	1	Proximal tubular_1	1
AGCATACCATCCGCGA-1_1	kidney1	1928	847	15.3008	kidney	1	1	Proximal tubular_1	1
AGCATACGTAAGTGGC-1_1	kidney1	4863	1507	1.74789	kidney	1	1	Proximal tubular_1	1
AGCATACGTACATCCA-1_1	kidney1	1547	667	25.7919	kidney	1	1	Proximal tubular_1	1
AGCATACGTGAGGGTT-1_1	kidney1	2854	1098	17.5543	kidney	1	1	Proximal tubular_1	1
AGCATACTCAAACGGG-1_1	kidney1	2026	894	3.20829	kidney	1	1	Proximal tubular_1	1
AGCATACTCACGCATA-1_1	kidney1	2088	689	8.23755	kidney	7	5	NK cell	5
AGCATACTCGCGGATC-1_1	kidney1	4104	1388	11.6959	kidney	1	1	Proximal tubular_1	1
AGCCTAAAGCCCAACC-1_1	kidney1	1902	790	18.7697	kidney	1	1	Proximal tubular_1	1
AGCCTAAAGTGTACTC-1_1	kidney1	1345	608	10.9294	kidney	1	1	Proximal tubular_1	1
AGCCTAACAATGAATG-1_1	kidney1	2153	912	9.80028	kidney	1	1	Proximal tubular_1	1
AGCCTAACACAAGACG-1_1	kidney1	1418	639	18.5472	kidney	1	1	Proximal tubular_1	1
AGCCTAACACCGCTAG-1_1	kidney1	1504	698	17.2207	kidney	1	1	Proximal tubular_1	1
AGCCTAACACGACGAA-1_1	kidney1	2470	903	11.1336	kidney	1	1	Proximal tubular_1	1
AGCCTAACACGCATCG-1_1	kidney1	1186	567	23.0185	kidney	1	1	Proximal tubular_1	1
AGCCTAACATCCAACA-1_1	kidney1	2652	674	5.88235	kidney	15	11	B_cell:Naive	11
AGCCTAAGTATATGAG-1_1	kidney1	3252	1342	4.30504	kidney	1	1	Proximal tubular_1	1
AGCCTAAGTCAGAGGT-1_1	kidney1	1579	647	17.4161	kidney	1	1	Proximal tubular_1	1
AGCCTAAGTTCTGAAC-1_1	kidney1	2369	1004	3.29253	kidney	1	1	Proximal tubular_1	1
AGCCTAAGTTGCTCCT-1_1	kidney1	2623	925	2.47808	kidney	1	1	Proximal tubular_1	1
AGCCTAATCACGAAGG-1_1	kidney1	3703	1253	7.18336	kidney	7	5	NK cell	5
AGCCTAATCACTTCAT-1_1	kidney1	2667	1123	12.3735	kidney	1	1	Proximal tubular_1	1
AGCCTAATCGAATCCA-1_1	kidney1	1780	748	7.35955	kidney	7	5	NK cell	5
AGCCTAATCGGATGGA-1_1	kidney1	6242	1786	4.48574	kidney	1	1	Proximal tubular_1	1
AGCCTAATCGGCATCG-1_1	kidney1	2202	850	17.8474	kidney	1	1	Proximal tubular_1	1
AGCGGTCAGACGCTTT-1_1	kidney1	1270	547	25.5906	kidney	1	1	Proximal tubular_1	1
AGCGGTCAGATCCCAT-1_1	kidney1	2293	996	5.1461	kidney	1	1	Proximal tubular_1	1
AGCGGTCAGTATTGGA-1_1	kidney1	1434	612	21.06	kidney	1	1	Proximal tubular_1	1
AGCGGTCGTAGATTAG-1_1	kidney1	3786	1505	10.8822	kidney	11	9	Proximal tubular_4	9
AGCGGTCGTCCATGAT-1_1	kidney1	3589	969	7.60658	kidney	7	5	NK cell	5
AGCGGTCGTGTGAAAT-1_1	kidney1	2134	901	7.4508	kidney	1	1	Proximal tubular_1	1
AGCGGTCTCACAGGCC-1_1	kidney1	1728	700	19.6181	kidney	0	0	proximal convoluted tubules	0
AGCGGTCTCCTCTAGC-1_1	kidney1	2147	885	14.7182	kidney	1	1	Proximal tubular_1	1
AGCGGTCTCGTCTGAA-1_1	kidney1	4493	1652	2.64856	kidney	1	1	Proximal tubular_1	1
AGCGTATAGCTACCGC-1_1	kidney1	3562	1031	27.9337	kidney	1	1	Proximal tubular_1	1
AGCGTATAGCTGCCCA-1_1	kidney1	2703	899	28.1539	kidney	0	0	proximal convoluted tubules	0
AGCGTATCAAACTGTC-1_1	kidney1	2123	776	9.32642	kidney	1	1	Proximal tubular_1	1
AGCGTATCACAACGTT-1_1	kidney1	1819	780	23.0896	kidney	1	1	Proximal tubular_1	1
AGCGTATCACGAGAGT-1_1	kidney1	1839	795	17.9989	kidney	1	1	Proximal tubular_1	1
AGCGTATCATTCTTAC-1_1	kidney1	4300	1545	11.8605	kidney	11	9	Proximal tubular_4	9
AGCGTATGTATAGGGC-1_1	kidney1	1478	615	6.63058	kidney	7	5	NK cell	5
AGCGTATGTCGGCACT-1_1	kidney1	2193	998	12.9047	kidney	1	1	Proximal tubular_1	1
AGCGTATGTGAACCTT-1_1	kidney1	3462	1091	7.88562	kidney	7	5	NK cell	5
AGCGTATGTGCAACGA-1_1	kidney1	1905	721	29.3438	kidney	11	9	Proximal tubular_4	9
AGCGTATGTGGCGAAT-1_1	kidney1	2318	906	4.74547	kidney	1	1	Proximal tubular_1	1
AGCGTATTCACAGTAC-1_1	kidney1	3637	1196	26.1479	kidney	11	9	Proximal tubular_4	9
AGCGTATTCCCTTGTG-1_1	kidney1	3407	1266	14.206	kidney	1	1	Proximal tubular_1	1
AGCGTATTCGAGAGCA-1_1	kidney1	1262	612	12.2029	kidney	1	1	Proximal tubular_1	1
AGCGTCGAGACGCACA-1_1	kidney1	2944	1132	4.41576	kidney	1	1	Proximal tubular_1	1
AGCGTCGAGCTAGTTC-1_1	kidney1	1984	678	5.59476	kidney	15	11	B_cell:Naive	11
AGCGTCGAGGTTCCTA-1_1	kidney1	1679	683	5.30077	kidney	12	10	Distal tubular cells	10
AGCGTCGAGTAATCCC-1_1	kidney1	2387	971	17.3439	kidney	1	1	Proximal tubular_1	1
AGCGTCGAGTCTCGGC-1_1	kidney1	1833	806	9.76541	kidney	1	1	Proximal tubular_1	1
AGCGTCGCAACACGCC-1_1	kidney1	2056	995	9.48444	kidney	1	1	Proximal tubular_1	1
AGCGTCGCACAGGAGT-1_1	kidney1	1210	714	4.95868	kidney	1	1	Proximal tubular_1	1
AGCGTCGCACCATCCT-1_1	kidney1	6044	1858	4.63269	kidney	1	1	Proximal tubular_1	1
AGCGTCGCACGGTAAG-1_1	kidney1	2087	717	24.7724	kidney	7	5	NK cell	5
AGCGTCGCAGATCCAT-1_1	kidney1	1195	602	11.8828	kidney	1	1	Proximal tubular_1	1
AGCGTCGCAGTCGATT-1_1	kidney1	1253	589	11.253	kidney	0	0	proximal convoluted tubules	0
AGCGTCGGTCTTGCGG-1_1	kidney1	1255	556	14.1036	kidney	0	0	proximal convoluted tubules	0
AGCGTCGGTGATGCCC-1_1	kidney1	1442	717	5.89459	kidney	0	0	proximal convoluted tubules	0
AGCGTCGGTGCATCTA-1_1	kidney1	1135	483	28.7225	kidney	1	1	Proximal tubular_1	1
AGCGTCGGTTAAAGAC-1_1	kidney1	2184	805	20.5128	kidney	1	1	Proximal tubular_1	1
AGCGTCGTCATGTCTT-1_1	kidney1	1667	761	3.23935	kidney	1	1	Proximal tubular_1	1
AGCGTCGTCGGCCGAT-1_1	kidney1	1393	621	22.3977	kidney	0	0	proximal convoluted tubules	0
AGCGTCGTCGTAGATC-1_1	kidney1	1216	666	5.18092	kidney	1	1	Proximal tubular_1	1
AGCTCCTAGAGACGAA-1_1	kidney1	1232	567	7.87338	kidney	7	5	NK cell	5
AGCTCCTAGAGTCGGT-1_1	kidney1	1604	722	19.4514	kidney	1	1	Proximal tubular_1	1
AGCTCCTAGCGTCTAT-1_1	kidney1	1593	733	28.8136	kidney	1	1	Proximal tubular_1	1
AGCTCCTAGCGTTGCC-1_1	kidney1	2492	1049	9.59069	kidney	1	1	Proximal tubular_1	1
AGCTCCTAGTACGACG-1_1	kidney1	2238	930	5.1832	kidney	0	0	proximal convoluted tubules	0
AGCTCCTCACGACTCG-1_1	kidney1	2696	982	26.1499	kidney	11	9	Proximal tubular_4	9
AGCTCCTCAGGTCGTC-1_1	kidney1	2215	974	10.8352	kidney	1	1	Proximal tubular_1	1
AGCTCCTCATCTACGA-1_1	kidney1	1763	709	15.7686	kidney	7	5	NK cell	5
AGCTCCTGTAATAGCA-1_1	kidney1	4066	1291	5.53369	kidney	8	7	Monocyte:CD16+	7
AGCTCCTGTACTTCTT-1_1	kidney1	2361	981	7.75095	kidney	1	1	Proximal tubular_1	1
AGCTCCTGTGATGATA-1_1	kidney1	6341	2333	6.51317	kidney	1	1	Proximal tubular_1	1
AGCTCCTGTTAAGACA-1_1	kidney1	1564	837	7.92839	kidney	1	1	Proximal tubular_1	1
AGCTCCTGTTACGTCA-1_1	kidney1	2348	951	12.0528	kidney	1	1	Proximal tubular_1	1
AGCTCCTGTTCAGTAC-1_1	kidney1	2425	1039	12.0825	kidney	1	1	Proximal tubular_1	1
AGCTCCTGTTCGGGCT-1_1	kidney1	1357	614	18.7178	kidney	1	1	Proximal tubular_1	1
AGCTCCTTCCGATATG-1_1	kidney1	3047	1124	3.97112	kidney	1	1	Proximal tubular_1	1
AGCTCTCAGATGTGTA-1_1	kidney1	3184	1107	5.52764	kidney	1	1	Proximal tubular_1	1
AGCTCTCAGGATATAC-1_1	kidney1	2239	894	10.7637	kidney	1	1	Proximal tubular_1	1
AGCTCTCAGGGTGTTG-1_1	kidney1	1181	570	9.22947	kidney	1	1	Proximal tubular_1	1
AGCTCTCAGTGTACCT-1_1	kidney1	2407	950	6.23182	kidney	1	1	Proximal tubular_1	1
AGCTCTCCACTAAGTC-1_1	kidney1	3382	1226	21.2892	kidney	1	1	Proximal tubular_1	1
AGCTCTCCATCCAACA-1_1	kidney1	1224	590	27.2876	kidney	1	1	Proximal tubular_1	1
AGCTCTCCATTATCTC-1_1	kidney1	1180	582	15.5085	kidney	1	1	Proximal tubular_1	1
AGCTCTCGTCGGGTCT-1_1	kidney1	3146	1031	26.3827	kidney	1	1	Proximal tubular_1	1
AGCTCTCGTGTGCGTC-1_1	kidney1	2049	902	2.97706	kidney	1	1	Proximal tubular_1	1
AGCTCTCGTTATCCGA-1_1	kidney1	4004	1255	11.8382	kidney	1	1	Proximal tubular_1	1
AGCTCTCGTTCTCATT-1_1	kidney1	5531	1775	3.10975	kidney	1	1	Proximal tubular_1	1
AGCTCTCTCATTTGGG-1_1	kidney1	8342	2190	3.12875	kidney	1	1	Proximal tubular_1	1
AGCTTGAAGAGACTAT-1_1	kidney1	1510	718	14.5695	kidney	0	0	proximal convoluted tubules	0
AGCTTGAAGAGCCTAG-1_1	kidney1	1705	794	6.33431	kidney	1	1	Proximal tubular_1	1
AGCTTGAAGCGCTCCA-1_1	kidney1	2124	1045	6.59134	kidney	1	1	Proximal tubular_1	1
AGCTTGAAGGCATGTG-1_1	kidney1	1484	650	15.8356	kidney	1	1	Proximal tubular_1	1
AGCTTGAAGGGAGTAA-1_1	kidney1	3360	1516	12.5595	kidney	1	1	Proximal tubular_1	1
AGCTTGAAGTGCGATG-1_1	kidney1	2308	876	7.62565	kidney	1	1	Proximal tubular_1	1
AGCTTGACAGACAGGT-1_1	kidney1	2231	871	8.24742	kidney	1	1	Proximal tubular_1	1
AGCTTGACATCCGTGG-1_1	kidney1	6831	2016	0.717318	kidney	1	1	Proximal tubular_1	1
AGCTTGACATGGTCAT-1_1	kidney1	1572	692	8.07888	kidney	1	1	Proximal tubular_1	1
AGCTTGACATTGTGCA-1_1	kidney1	2524	960	18.4231	kidney	1	1	Proximal tubular_1	1
AGCTTGATCCAAAGTC-1_1	kidney1	1309	649	17.6471	kidney	1	1	Proximal tubular_1	1
AGCTTGATCCAGTAGT-1_1	kidney1	2881	1286	19.3683	kidney	11	9	Proximal tubular_4	9
AGCTTGATCGAACTGT-1_1	kidney1	2557	974	11.3414	kidney	1	1	Proximal tubular_1	1
AGCTTGATCGACCAGC-1_1	kidney1	9276	2295	2.69513	kidney	8	7	Monocyte:CD16+	7
AGCTTGATCGCCTGAG-1_1	kidney1	1368	624	17.1053	kidney	0	1	Proximal tubular_1	1
AGCTTGATCGCTAGCG-1_1	kidney1	2116	936	11.3422	kidney	1	1	Proximal tubular_1	1
AGCTTGATCTACCAGA-1_1	kidney1	1782	802	23.3446	kidney	1	1	Proximal tubular_1	1
AGGCCACAGACTAGAT-1_1	kidney1	1669	588	25.0449	kidney	1	1	Proximal tubular_1	1
AGGCCACAGTCGAGTG-1_1	kidney1	2087	833	4.79157	kidney	1	1	Proximal tubular_1	1
AGGCCACCAATGGACG-1_1	kidney1	5806	1720	6.13159	kidney	1	1	Proximal tubular_1	1
AGGCCACCACTTAACG-1_1	kidney1	1815	817	21.3223	kidney	1	1	Proximal tubular_1	1
AGGCCACCATGCTGGC-1_1	kidney1	1701	629	16.99	kidney	0	0	proximal convoluted tubules	0
AGGCCACGTAAGTGGC-1_1	kidney1	2466	955	7.90754	kidney	1	1	Proximal tubular_1	1
AGGCCACGTATAAACG-1_1	kidney1	1630	834	7.36196	kidney	1	1	Proximal tubular_1	1
AGGCCACGTATTCGTG-1_1	kidney1	4119	1338	5.19544	kidney	8	7	Monocyte:CD16+	7
AGGCCACGTGTTTGTG-1_1	kidney1	3630	1408	8.18182	kidney	11	9	Proximal tubular_4	9
AGGCCACGTTCAACCA-1_1	kidney1	2231	1028	4.303	kidney	1	1	Proximal tubular_1	1
AGGCCACTCACAGTAC-1_1	kidney1	2260	876	11.3274	kidney	7	5	NK cell	5
AGGCCACTCAGTCAGT-1_1	kidney1	1492	610	24.1957	kidney	1	1	Proximal tubular_1	1
AGGCCACTCATACGGT-1_1	kidney1	2016	879	10.6151	kidney	1	1	Proximal tubular_1	1
AGGCCACTCCACGACG-1_1	kidney1	1908	835	9.01468	kidney	1	1	Proximal tubular_1	1
AGGCCACTCTAACTGG-1_1	kidney1	2448	1058	4.77941	kidney	11	9	Proximal tubular_4	9
AGGCCACTCTGCAGTA-1_1	kidney1	2312	854	5.32007	kidney	7	5	NK cell	5
AGGCCGTAGCAATATG-1_1	kidney1	2324	879	9.50947	kidney	8	7	Monocyte:CD16+	7
AGGCCGTAGCAGACTG-1_1	kidney1	1136	611	8.09859	kidney	1	1	Proximal tubular_1	1
AGGCCGTAGGTGCTTT-1_1	kidney1	1783	635	21.8172	kidney	0	0	proximal convoluted tubules	0
AGGCCGTCAACACCCG-1_1	kidney1	3074	1303	10.6051	kidney	11	9	Proximal tubular_4	9
AGGCCGTCAACGCACC-1_1	kidney1	2995	966	22.5376	kidney	7	5	NK cell	5
AGGCCGTCACTTCGAA-1_1	kidney1	2216	1106	10.4693	kidney	11	9	Proximal tubular_4	9
AGGCCGTCAGCGTTCG-1_1	kidney1	2910	1057	12.7148	kidney	1	1	Proximal tubular_1	1
AGGCCGTGTCAAAGAT-1_1	kidney1	2820	982	4.75177	kidney	8	7	Monocyte:CD16+	7
AGGCCGTGTCCGAATT-1_1	kidney1	4725	1450	23.2804	kidney	1	1	Proximal tubular_1	1
AGGCCGTGTTAGATGA-1_1	kidney1	1910	766	11.5183	kidney	0	0	proximal convoluted tubules	0
AGGCCGTTCCAGATCA-1_1	kidney1	3510	1220	11.7379	kidney	1	1	Proximal tubular_1	1
AGGCCGTTCCCTTGCA-1_1	kidney1	1947	804	10.1695	kidney	7	5	NK cell	5
AGGGAGTAGAGTCGGT-1_1	kidney1	1456	719	9.89011	kidney	1	1	Proximal tubular_1	1
AGGGAGTAGCCAGTAG-1_1	kidney1	2816	1140	9.48153	kidney	1	1	Proximal tubular_1	1
AGGGAGTAGTCATGCT-1_1	kidney1	3971	1496	18.7358	kidney	11	9	Proximal tubular_4	9
AGGGAGTAGTTGTAGA-1_1	kidney1	2104	1015	8.8403	kidney	1	1	Proximal tubular_1	1
AGGGAGTCACCAGGCT-1_1	kidney1	1475	643	5.69492	kidney	1	1	Proximal tubular_1	1
AGGGAGTCACGCTTTC-1_1	kidney1	3873	1557	8.13323	kidney	1	1	Proximal tubular_1	1
AGGGAGTGTGCAGACA-1_1	kidney1	2951	1181	16.5368	kidney	11	9	Proximal tubular_4	9
AGGGAGTGTGTCGCTG-1_1	kidney1	3009	996	6.21469	kidney	1	1	Proximal tubular_1	1
AGGGAGTGTTATCACG-1_1	kidney1	1300	676	12.4615	kidney	1	1	Proximal tubular_1	1
AGGGAGTTCCTCCTAG-1_1	kidney1	1127	466	11.1801	kidney	1	1	Proximal tubular_1	1
AGGGAGTTCGGAATCT-1_1	kidney1	4982	1359	8.35006	kidney	1	1	Proximal tubular_1	1
AGGGAGTTCTTGCCGT-1_1	kidney1	1696	724	7.1934	kidney	7	5	NK cell	5
AGGGATGAGAGTACAT-1_1	kidney1	5097	1453	7.37689	kidney	1	1	Proximal tubular_1	1
AGGGATGAGCTGAACG-1_1	kidney1	1516	696	21.0422	kidney	0	0	proximal convoluted tubules	0
AGGGATGAGGCCGAAT-1_1	kidney1	2996	1224	9.34579	kidney	1	1	Proximal tubular_1	1
AGGGATGCAATGTTGC-1_1	kidney1	4374	1521	13.0773	kidney	11	9	Proximal tubular_4	9
AGGGATGCACCGCTAG-1_1	kidney1	2032	752	12.0571	kidney	0	0	proximal convoluted tubules	0
AGGGATGCACTGTCGG-1_1	kidney1	1733	785	15.2337	kidney	1	1	Proximal tubular_1	1
AGGGATGGTACCGGCT-1_1	kidney1	5434	1707	2.15311	kidney	1	1	Proximal tubular_1	1
AGGGATGGTGTGCGTC-1_1	kidney1	3238	1404	14.7004	kidney	10	8	Proximal tubular_3	8
AGGGATGTCACAGGCC-1_1	kidney1	4142	1153	6.32545	kidney	7	5	NK cell	5
AGGGTGAAGAAGGCCT-1_1	kidney1	2058	998	4.17881	kidney	1	1	Proximal tubular_1	1
AGGGTGAAGAGTTGGC-1_1	kidney1	1417	709	6.35145	kidney	1	1	Proximal tubular_1	1
AGGGTGAAGATCCCAT-1_1	kidney1	2441	989	10.4056	kidney	1	1	Proximal tubular_1	1
AGGGTGAAGCAGATCG-1_1	kidney1	2861	904	25.201	kidney	1	1	Proximal tubular_1	1
AGGGTGAAGCCGTCGT-1_1	kidney1	2137	1064	3.97754	kidney	1	1	Proximal tubular_1	1
AGGGTGAAGCTGTTCA-1_1	kidney1	1844	738	9.97831	kidney	1	1	Proximal tubular_1	1
AGGGTGAAGGGCACTA-1_1	kidney1	1422	558	16.1744	kidney	0	0	proximal convoluted tubules	0
AGGGTGAAGTAACCCT-1_1	kidney1	1889	913	2.75278	kidney	1	1	Proximal tubular_1	1
AGGGTGACAACTGCGC-1_1	kidney1	1455	606	17.9381	kidney	0	0	proximal convoluted tubules	0
AGGGTGACAATCACAC-1_1	kidney1	2055	930	7.68856	kidney	7	5	NK cell	5
AGGGTGACAGTCAGCC-1_1	kidney1	2585	970	17.4855	kidney	1	1	Proximal tubular_1	1
AGGGTGAGTAATTGGA-1_1	kidney1	2171	872	5.61953	kidney	7	5	NK cell	5
AGGGTGAGTCCGCTGA-1_1	kidney1	2397	942	5.50688	kidney	1	1	Proximal tubular_1	1
AGGGTGAGTGAGCGAT-1_1	kidney1	2994	1154	5.51102	kidney	1	1	Proximal tubular_1	1
AGGGTGAGTTCCCGAG-1_1	kidney1	1835	832	8.93733	kidney	0	0	proximal convoluted tubules	0
AGGGTGATCAACTCTT-1_1	kidney1	8777	2123	16.5432	kidney	1	1	Proximal tubular_1	1
AGGGTGATCAGGCAAG-1_1	kidney1	3229	1289	2.19882	kidney	1	1	Proximal tubular_1	1
AGGGTGATCATAACCG-1_1	kidney1	1828	816	8.86214	kidney	1	1	Proximal tubular_1	1
AGGGTGATCGGCGGTT-1_1	kidney1	1686	805	10.8541	kidney	1	1	Proximal tubular_1	1
AGGGTGATCTCAAGTG-1_1	kidney1	3850	1365	5.32468	kidney	1	1	Proximal tubular_1	1
AGGGTGATCTTGAGGT-1_1	kidney1	2996	1240	7.9773	kidney	1	1	Proximal tubular_1	1
AGGTCATAGAAACCTA-1_1	kidney1	1987	841	7.39809	kidney	7	5	NK cell	5
AGGTCATAGAAGGCCT-1_1	kidney1	1657	861	4.828	kidney	1	1	Proximal tubular_1	1
AGGTCATAGAAGGGTA-1_1	kidney1	1753	676	23.9019	kidney	1	1	Proximal tubular_1	1
AGGTCATAGAGTACAT-1_1	kidney1	7188	1943	2.60156	kidney	1	1	Proximal tubular_1	1
AGGTCATCAAGTAATG-1_1	kidney1	1278	635	22.0657	kidney	1	1	Proximal tubular_1	1
AGGTCATCAGCCTATA-1_1	kidney1	1281	623	15.3786	kidney	1	1	Proximal tubular_1	1
AGGTCATCAGGTGCCT-1_1	kidney1	1147	515	25.6321	kidney	1	1	Proximal tubular_1	1
AGGTCATCATGGTCAT-1_1	kidney1	1716	753	7.16783	kidney	1	1	Proximal tubular_1	1
AGGTCATGTACAAGTA-1_1	kidney1	2140	848	9.62617	kidney	8	7	Monocyte:CD16+	7
AGGTCATGTACCGCTG-1_1	kidney1	2176	922	6.38787	kidney	1	1	Proximal tubular_1	1
AGGTCATGTCGGGTCT-1_1	kidney1	1606	715	25.2802	kidney	1	1	Proximal tubular_1	1
AGGTCATGTGCAGACA-1_1	kidney1	3686	1224	3.4726	kidney	1	1	Proximal tubular_1	1
AGGTCATGTTTCGCTC-1_1	kidney1	1481	686	2.49831	kidney	1	1	Proximal tubular_1	1
AGGTCATTCACCCGAG-1_1	kidney1	4975	1884	6.59296	kidney	11	9	Proximal tubular_4	9
AGGTCATTCAGAGACG-1_1	kidney1	1716	781	10.7809	kidney	1	1	Proximal tubular_1	1
AGGTCATTCAGGCAAG-1_1	kidney1	1319	608	6.44428	kidney	1	1	Proximal tubular_1	1
AGGTCATTCCGAACGC-1_1	kidney1	1799	746	9.67204	kidney	1	1	Proximal tubular_1	1
AGGTCATTCCTCAATT-1_1	kidney1	2150	1005	2.69767	kidney	1	1	Proximal tubular_1	1
AGGTCATTCTGCGTAA-1_1	kidney1	5882	1601	7.87147	kidney	1	1	Proximal tubular_1	1
AGGTCCGAGACTGGGT-1_1	kidney1	2284	886	9.01926	kidney	1	1	Proximal tubular_1	1
AGGTCCGAGAGCTATA-1_1	kidney1	1871	737	9.40673	kidney	1	1	Proximal tubular_1	1
AGGTCCGAGCTCTCGG-1_1	kidney1	1681	797	13.2659	kidney	1	1	Proximal tubular_1	1
AGGTCCGAGGCATGGT-1_1	kidney1	3491	1209	17.6454	kidney	1	1	Proximal tubular_1	1
AGGTCCGAGTACGTAA-1_1	kidney1	1178	537	8.74363	kidney	1	1	Proximal tubular_1	1
AGGTCCGCACGAAACG-1_1	kidney1	3758	1001	6.06706	kidney	7	5	NK cell	5
AGGTCCGCACGAAATA-1_1	kidney1	1267	597	21.468	kidney	1	1	Proximal tubular_1	1
AGGTCCGCATAACCTG-1_1	kidney1	1697	670	17.4425	kidney	0	0	proximal convoluted tubules	0
AGGTCCGCATCTATGG-1_1	kidney1	1970	917	8.22335	kidney	0	0	proximal convoluted tubules	0
AGGTCCGGTAAATGTG-1_1	kidney1	1364	627	23.2405	kidney	1	1	Proximal tubular_1	1
AGGTCCGGTAGCCTAT-1_1	kidney1	1125	613	9.6	kidney	1	1	Proximal tubular_1	1
AGGTCCGGTCACACGC-1_1	kidney1	3957	1450	8.54182	kidney	11	9	Proximal tubular_4	9
AGGTCCGGTCACTTCC-1_1	kidney1	1676	758	5.60859	kidney	1	1	Proximal tubular_1	1
AGGTCCGGTCCATCCT-1_1	kidney1	1356	689	2.65487	kidney	1	1	Proximal tubular_1	1
AGGTCCGGTCGACTAT-1_1	kidney1	1523	715	17.3342	kidney	1	1	Proximal tubular_1	1
AGGTCCGGTGCCTGGT-1_1	kidney1	7183	2293	10.1907	kidney	11	9	Proximal tubular_4	9
AGGTCCGGTGCGATAG-1_1	kidney1	2340	880	5.55556	kidney	12	10	Distal tubular cells	10
AGGTCCGGTTCGGCAC-1_1	kidney1	6828	1975	3.04628	kidney	1	1	Proximal tubular_1	1
AGGTCCGTCGGGAGTA-1_1	kidney1	1114	489	16.6966	kidney	1	1	Proximal tubular_1	1
AGTAGTCAGCGATAGC-1_1	kidney1	2196	755	28.5519	kidney	0	0	proximal convoluted tubules	0
AGTAGTCAGTCTTGCA-1_1	kidney1	1538	688	25.1625	kidney	1	1	Proximal tubular_1	1
AGTAGTCAGTGTCTCA-1_1	kidney1	1454	691	20.3576	kidney	1	1	Proximal tubular_1	1
AGTAGTCGTACAAGTA-1_1	kidney1	1901	824	8.89006	kidney	1	1	Proximal tubular_1	1
AGTAGTCGTCTAGGTT-1_1	kidney1	2539	948	12.8003	kidney	1	1	Proximal tubular_1	1
AGTAGTCGTTCTCATT-1_1	kidney1	1840	780	13.2065	kidney	1	1	Proximal tubular_1	1
AGTAGTCGTTGAGGTG-1_1	kidney1	4090	1489	10.22	kidney	1	1	Proximal tubular_1	1
AGTAGTCTCACTCCTG-1_1	kidney1	1741	651	13.7852	kidney	1	1	Proximal tubular_1	1
AGTAGTCTCAGCTTAG-1_1	kidney1	1359	560	28.4032	kidney	1	1	Proximal tubular_1	1
AGTAGTCTCCACTCCA-1_1	kidney1	1573	652	7.88303	kidney	1	1	Proximal tubular_1	1
AGTAGTCTCCCAAGTA-1_1	kidney1	1821	853	12.8501	kidney	1	1	Proximal tubular_1	1
AGTAGTCTCTCTGCTG-1_1	kidney1	1842	774	10.0434	kidney	1	1	Proximal tubular_1	1
AGTCTTTAGACGACGT-1_1	kidney1	2437	947	21.2967	kidney	1	1	Proximal tubular_1	1
AGTCTTTAGAGACTAT-1_1	kidney1	2623	930	3.65993	kidney	1	1	Proximal tubular_1	1
AGTCTTTAGCCAACAG-1_1	kidney1	2417	1072	4.17873	kidney	1	1	Proximal tubular_1	1
AGTCTTTAGCGTGAGT-1_1	kidney1	1158	558	16.0622	kidney	1	1	Proximal tubular_1	1
AGTCTTTAGGTGCAAC-1_1	kidney1	4374	1616	3.93233	kidney	1	1	Proximal tubular_1	1
AGTCTTTCACAGGTTT-1_1	kidney1	2167	856	13.521	kidney	1	1	Proximal tubular_1	1
AGTCTTTCACGAGAGT-1_1	kidney1	1498	695	22.2296	kidney	1	1	Proximal tubular_1	1
AGTCTTTCAGGATTGG-1_1	kidney1	1931	867	13.6717	kidney	1	1	Proximal tubular_1	1
AGTCTTTGTAAACCTC-1_1	kidney1	3066	830	3.29419	kidney	7	5	NK cell	5
AGTCTTTGTACAGCAG-1_1	kidney1	2205	860	9.11565	kidney	1	1	Proximal tubular_1	1
AGTCTTTGTACCGTTA-1_1	kidney1	2591	930	8.95407	kidney	8	7	Monocyte:CD16+	7
AGTCTTTGTAGGGACT-1_1	kidney1	1315	610	27.0722	kidney	1	1	Proximal tubular_1	1
AGTCTTTGTCCATCCT-1_1	kidney1	1852	837	11.2851	kidney	1	1	Proximal tubular_1	1
AGTCTTTGTCGACTAT-1_1	kidney1	1437	563	16.9102	kidney	1	1	Proximal tubular_1	1
AGTCTTTGTCGATTGT-1_1	kidney1	2367	844	13.6882	kidney	0	0	proximal convoluted tubules	0
AGTCTTTGTCTCCCTA-1_1	kidney1	2352	931	12.5	kidney	1	1	Proximal tubular_1	1
AGTCTTTGTGCCTGGT-1_1	kidney1	1121	598	8.65299	kidney	1	1	Proximal tubular_1	1
AGTCTTTGTGTTGGGA-1_1	kidney1	1573	786	2.22505	kidney	1	1	Proximal tubular_1	1
AGTCTTTTCACAATGC-1_1	kidney1	1958	756	14.1471	kidney	1	1	Proximal tubular_1	1
AGTCTTTTCAGGCGAA-1_1	kidney1	1158	567	20.38	kidney	1	1	Proximal tubular_1	1
AGTCTTTTCGCTTAGA-1_1	kidney1	1526	577	26.8676	kidney	1	1	Proximal tubular_1	1
AGTCTTTTCTGGCGAC-1_1	kidney1	6418	2036	6.77781	kidney	11	9	Proximal tubular_4	9
AGTGAGGAGATGAGAG-1_1	kidney1	1388	637	12.3199	kidney	0	0	proximal convoluted tubules	0
AGTGAGGAGCATGGCA-1_1	kidney1	3117	1039	5.16522	kidney	7	5	NK cell	5
AGTGAGGAGGAGTTGC-1_1	kidney1	2362	905	26.2066	kidney	0	0	proximal convoluted tubules	0
AGTGAGGAGGCTATCT-1_1	kidney1	1908	839	6.76101	kidney	7	5	NK cell	5
AGTGAGGAGTATCTCG-1_1	kidney1	2735	914	6.4351	kidney	7	5	NK cell	5
AGTGAGGCAAAGAATC-1_1	kidney1	1718	670	21.1292	kidney	1	1	Proximal tubular_1	1
AGTGAGGCAGAAGCAC-1_1	kidney1	1172	585	9.38567	kidney	1	1	Proximal tubular_1	1
AGTGAGGCAGCGTTCG-1_1	kidney1	3190	1025	5.79937	kidney	0	0	proximal convoluted tubules	0
AGTGAGGCATCAGTAC-1_1	kidney1	2077	871	3.99615	kidney	1	1	Proximal tubular_1	1
AGTGAGGCATGCCTTC-1_1	kidney1	1562	697	11.3956	kidney	1	1	Proximal tubular_1	1
AGTGAGGGTAAGAGGA-1_1	kidney1	2083	960	7.34518	kidney	1	1	Proximal tubular_1	1
AGTGAGGGTATATGGA-1_1	kidney1	1432	690	14.1061	kidney	1	1	Proximal tubular_1	1
AGTGAGGGTCAGTGGA-1_1	kidney1	3365	1339	14.4428	kidney	11	9	Proximal tubular_4	9
AGTGAGGGTCATGCAT-1_1	kidney1	2133	830	4.92264	kidney	1	1	Proximal tubular_1	1
AGTGAGGGTGGCTCCA-1_1	kidney1	1508	825	6.76393	kidney	1	1	Proximal tubular_1	1
AGTGAGGTCACCCGAG-1_1	kidney1	1944	693	13.9403	kidney	7	5	NK cell	5
AGTGGGACAATACGCT-1_1	kidney1	1183	542	16.7371	kidney	0	0	proximal convoluted tubules	0
AGTGGGACAGCGATCC-1_1	kidney1	1308	592	12.844	kidney	1	1	Proximal tubular_1	1
AGTGGGACAGTAACGG-1_1	kidney1	1646	696	8.74848	kidney	1	1	Proximal tubular_1	1
AGTGGGACAGTCAGCC-1_1	kidney1	3250	838	6.95385	kidney	7	5	NK cell	5
AGTGGGACATGCCTAA-1_1	kidney1	1202	577	13.9767	kidney	1	1	Proximal tubular_1	1
AGTGGGAGTACTCGCG-1_1	kidney1	1766	600	14.2695	kidney	15	11	B_cell:Naive	11
AGTGGGAGTGAGGGTT-1_1	kidney1	1244	521	25.7235	kidney	1	1	Proximal tubular_1	1
AGTGGGAGTTCCCTTG-1_1	kidney1	5918	1711	10.561	kidney	1	1	Proximal tubular_1	1
AGTGGGATCCATGAAC-1_1	kidney1	2002	653	4.84515	kidney	15	11	B_cell:Naive	11
AGTGTCAAGCGCTCCA-1_1	kidney1	3699	1473	14.0038	kidney	11	9	Proximal tubular_4	9
AGTGTCACAAACTGCT-1_1	kidney1	1334	609	19.0405	kidney	1	1	Proximal tubular_1	1
AGTGTCACAAGCCTAT-1_1	kidney1	1160	620	6.55172	kidney	1	1	Proximal tubular_1	1
AGTGTCACACAAGACG-1_1	kidney1	1301	646	6.6103	kidney	0	0	proximal convoluted tubules	0
AGTGTCACACAGGCCT-1_1	kidney1	1127	553	22.5377	kidney	1	1	Proximal tubular_1	1
AGTGTCACACCACGTG-1_1	kidney1	1445	744	7.40484	kidney	1	1	Proximal tubular_1	1
AGTGTCACAGCTCGAC-1_1	kidney1	2491	944	5.05821	kidney	1	1	Proximal tubular_1	1
AGTGTCACAGTATAAG-1_1	kidney1	3275	1232	14.2595	kidney	1	1	Proximal tubular_1	1
AGTGTCACATGCATGT-1_1	kidney1	2217	898	8.97609	kidney	1	1	Proximal tubular_1	1
AGTGTCAGTAAATGTG-1_1	kidney1	1283	539	21.1224	kidney	1	1	Proximal tubular_1	1
AGTGTCAGTAGCGCTC-1_1	kidney1	1288	595	22.6708	kidney	1	1	Proximal tubular_1	1
AGTGTCATCCGTTGCT-1_1	kidney1	5646	1718	2.62132	kidney	1	1	Proximal tubular_1	1
AGTTGGTAGACAAAGG-1_1	kidney1	1603	716	25.6394	kidney	0	0	proximal convoluted tubules	0
AGTTGGTCACACAGAG-1_1	kidney1	4867	1715	10.8897	kidney	11	9	Proximal tubular_4	9
AGTTGGTCACACCGCA-1_1	kidney1	1866	653	21.329	kidney	1	1	Proximal tubular_1	1
AGTTGGTCAGCCTTTC-1_1	kidney1	3537	1243	6.61578	kidney	1	1	Proximal tubular_1	1
AGTTGGTCATATGCTG-1_1	kidney1	1254	581	29.7448	kidney	1	1	Proximal tubular_1	1
AGTTGGTCATCACGAT-1_1	kidney1	1237	697	12.692	kidney	3	0	proximal convoluted tubules	0
AGTTGGTCATTGGTAC-1_1	kidney1	2216	929	8.25812	kidney	1	1	Proximal tubular_1	1
AGTTGGTGTACTCTCC-1_1	kidney1	3354	1218	5.42636	kidney	1	1	Proximal tubular_1	1
AGTTGGTGTAGGAGTC-1_1	kidney1	2534	898	10.5762	kidney	1	1	Proximal tubular_1	1
AGTTGGTGTATAATGG-1_1	kidney1	3501	1505	7.51214	kidney	11	9	Proximal tubular_4	9
AGTTGGTGTGTTAAGA-1_1	kidney1	2811	1082	10.9925	kidney	1	1	Proximal tubular_1	1
AGTTGGTGTTGAACTC-1_1	kidney1	1671	711	14.1831	kidney	0	0	proximal convoluted tubules	0
AGTTGGTGTTGAGGTG-1_1	kidney1	4218	1325	9.2935	kidney	8	7	Monocyte:CD16+	7
AGTTGGTTCACATACG-1_1	kidney1	1470	715	15.9864	kidney	1	1	Proximal tubular_1	1
AGTTGGTTCACGCATA-1_1	kidney1	3242	1334	8.01974	kidney	1	1	Proximal tubular_1	1
AGTTGGTTCAGGTTCA-1_1	kidney1	1469	705	10.6195	kidney	1	1	Proximal tubular_1	1
AGTTGGTTCGGCTACG-1_1	kidney1	2153	678	5.24849	kidney	15	11	B_cell:Naive	11
ATAACGCAGCAGCCTC-1_1	kidney1	3399	1179	12.8861	kidney	1	1	Proximal tubular_1	1
ATAACGCCAGCCTTTC-1_1	kidney1	2168	763	24.4926	kidney	0	0	proximal convoluted tubules	0
ATAACGCGTGTGAATA-1_1	kidney1	4448	1586	9.77968	kidney	1	1	Proximal tubular_1	1
ATAACGCGTTATGTGC-1_1	kidney1	4109	1460	16.476	kidney	1	1	Proximal tubular_1	1
ATAACGCTCAACACTG-1_1	kidney1	2281	1050	3.81412	kidney	1	1	Proximal tubular_1	1
ATAACGCTCATGCATG-1_1	kidney1	4602	1444	6.21469	kidney	8	7	Monocyte:CD16+	7
ATAACGCTCGGAGGTA-1_1	kidney1	2140	706	17.6636	kidney	0	0	proximal convoluted tubules	0
ATAAGAGAGACAAGCC-1_1	kidney1	3285	1259	6.5449	kidney	1	1	Proximal tubular_1	1
ATAAGAGAGGACATTA-1_1	kidney1	3154	1249	4.81928	kidney	7	5	NK cell	5
ATAAGAGAGGTAGCCA-1_1	kidney1	1368	637	15.5702	kidney	1	1	Proximal tubular_1	1
ATAAGAGAGTGAAGAG-1_1	kidney1	1484	732	9.7035	kidney	1	1	Proximal tubular_1	1
ATAAGAGCAAACTGCT-1_1	kidney1	1443	517	24.7401	kidney	0	0	proximal convoluted tubules	0
ATAAGAGCAACTGGCC-1_1	kidney1	1211	657	11.9736	kidney	1	1	Proximal tubular_1	1
ATAAGAGCAAGACGTG-1_1	kidney1	1516	658	20.3166	kidney	1	1	Proximal tubular_1	1
ATAAGAGCAATCACAC-1_1	kidney1	4039	1331	3.63951	kidney	1	1	Proximal tubular_1	1
ATAAGAGCAATCCAAC-1_1	kidney1	4418	1465	14.1693	kidney	1	1	Proximal tubular_1	1
ATAAGAGCACAAGCCC-1_1	kidney1	1326	643	8.37104	kidney	1	1	Proximal tubular_1	1
ATAAGAGCATCCAACA-1_1	kidney1	1442	693	8.04438	kidney	1	1	Proximal tubular_1	1
ATAAGAGGTACTCGCG-1_1	kidney1	2042	711	9.45152	kidney	7	5	NK cell	5
ATAAGAGGTCTCAACA-1_1	kidney1	1428	653	9.31373	kidney	1	1	Proximal tubular_1	1
ATAAGAGGTCTGCAAT-1_1	kidney1	1189	487	16.2321	kidney	0	0	proximal convoluted tubules	0
ATAAGAGGTGGTCTCG-1_1	kidney1	1979	839	23.9515	kidney	1	1	Proximal tubular_1	1
ATAAGAGGTTTCCACC-1_1	kidney1	1723	746	9.75044	kidney	1	1	Proximal tubular_1	1
ATAAGAGTCACGACTA-1_1	kidney1	1330	661	12.7068	kidney	1	1	Proximal tubular_1	1
ATAAGAGTCCCATTAT-1_1	kidney1	2304	853	6.42361	kidney	1	1	Proximal tubular_1	1
ATAAGAGTCTGCAAGT-1_1	kidney1	1521	725	10.5851	kidney	7	5	NK cell	5
ATAGACCAGCGCCTTG-1_1	kidney1	1553	658	11.7193	kidney	1	1	Proximal tubular_1	1
ATAGACCAGGACTGGT-1_1	kidney1	2855	1198	6.58494	kidney	7	5	NK cell	5
ATAGACCAGTAGCGGT-1_1	kidney1	1263	572	15.9937	kidney	1	1	Proximal tubular_1	1
ATAGACCCAAGGACAC-1_1	kidney1	1410	699	9.71631	kidney	1	1	Proximal tubular_1	1
ATAGACCCACAGCCCA-1_1	kidney1	3544	1373	5.05079	kidney	1	1	Proximal tubular_1	1
ATAGACCCACGACTCG-1_1	kidney1	7687	2214	19.1232	kidney	11	9	Proximal tubular_4	9
ATAGACCCAGTCCTTC-1_1	kidney1	7503	2098	3.29202	kidney	8	7	Monocyte:CD16+	7
ATAGACCCATACAGCT-1_1	kidney1	2185	1149	4.16476	kidney	1	1	Proximal tubular_1	1
ATAGACCGTAAGTAGT-1_1	kidney1	2043	798	9.39794	kidney	0	0	proximal convoluted tubules	0
ATAGACCGTTTAAGCC-1_1	kidney1	1577	735	14.9017	kidney	1	1	Proximal tubular_1	1
ATAGACCTCAATAAGG-1_1	kidney1	1580	730	16.7089	kidney	1	1	Proximal tubular_1	1
ATAGACCTCGGATGGA-1_1	kidney1	1916	811	8.71608	kidney	1	1	Proximal tubular_1	1
ATAGACCTCTTGAGGT-1_1	kidney1	2931	991	13.9884	kidney	1	1	Proximal tubular_1	1
ATCACGAAGACGCACA-1_1	kidney1	1970	772	6.4467	kidney	7	5	NK cell	5
ATCACGACATATGCTG-1_1	kidney1	4066	1526	2.70536	kidney	1	1	Proximal tubular_1	1
ATCACGACATGCATGT-1_1	kidney1	3685	1169	11.7232	kidney	1	1	Proximal tubular_1	1
ATCACGAGTAGGCTGA-1_1	kidney1	1468	729	5.72207	kidney	1	1	Proximal tubular_1	1
ATCACGAGTCTGCCAG-1_1	kidney1	5613	1935	15.4997	kidney	11	9	Proximal tubular_4	9
ATCACGAGTGTGGTTT-1_1	kidney1	4122	1659	1.04318	kidney	1	1	Proximal tubular_1	1
ATCACGAGTTTACTCT-1_1	kidney1	4633	1324	15.0658	kidney	1	1	Proximal tubular_1	1
ATCACGATCCGGGTGT-1_1	kidney1	1230	659	16.3415	kidney	1	1	Proximal tubular_1	1
ATCACGATCGCCTGAG-1_1	kidney1	1497	715	8.68403	kidney	1	1	Proximal tubular_1	1
ATCACGATCGTCACGG-1_1	kidney1	1433	562	26.6574	kidney	1	1	Proximal tubular_1	1
ATCACGATCGTTACAG-1_1	kidney1	2291	874	11.4361	kidney	7	5	NK cell	5
ATCACGATCTGTTTGT-1_1	kidney1	2638	1010	25.0569	kidney	10	8	Proximal tubular_3	8
ATCACGATCTTAGAGC-1_1	kidney1	1675	648	21.5522	kidney	1	1	Proximal tubular_1	1
ATCACGATCTTGCATT-1_1	kidney1	2965	1073	7.15008	kidney	1	1	Proximal tubular_1	1
ATCATCTAGAACAATC-1_1	kidney1	1730	823	14.104	kidney	1	1	Proximal tubular_1	1
ATCATCTAGAACTGTA-1_1	kidney1	1447	691	20.9399	kidney	1	1	Proximal tubular_1	1
ATCATCTAGATGCGAC-1_1	kidney1	1732	671	15.8776	kidney	0	0	proximal convoluted tubules	0
ATCATCTAGCTGCAAG-1_1	kidney1	1502	738	2.3968	kidney	1	1	Proximal tubular_1	1
ATCATCTAGTGGTAGC-1_1	kidney1	5164	1775	5.55771	kidney	1	1	Proximal tubular_1	1
ATCATCTAGTGGTCCC-1_1	kidney1	3014	1210	5.77306	kidney	1	1	Proximal tubular_1	1
ATCATCTCAAGGCTCC-1_1	kidney1	1273	676	7.22702	kidney	1	1	Proximal tubular_1	1
ATCATCTCAGCCTGTG-1_1	kidney1	1534	710	17.7314	kidney	1	1	Proximal tubular_1	1
ATCATCTCAGTATAAG-1_1	kidney1	2300	865	17.2609	kidney	1	1	Proximal tubular_1	1
ATCATCTGTCTAGCGC-1_1	kidney1	1338	599	8.59492	kidney	1	1	Proximal tubular_1	1
ATCATCTGTGCTAGCC-1_1	kidney1	3333	1171	3.87039	kidney	5	4	Macrophages	4
ATCATCTGTTAGAACA-1_1	kidney1	3449	1314	9.45202	kidney	1	1	Proximal tubular_1	1
ATCATCTTCACGATGT-1_1	kidney1	1632	623	17.0343	kidney	1	1	Proximal tubular_1	1
ATCATCTTCCCAACGG-1_1	kidney1	1151	621	8.6881	kidney	1	1	Proximal tubular_1	1
ATCATGGAGACTAAGT-1_1	kidney1	2464	896	16.4367	kidney	1	1	Proximal tubular_1	1
ATCATGGAGACTGTAA-1_1	kidney1	1204	545	26.6611	kidney	1	1	Proximal tubular_1	1
ATCATGGAGCGATAGC-1_1	kidney1	2885	1143	4.12478	kidney	1	1	Proximal tubular_1	1
ATCATGGAGGGCATGT-1_1	kidney1	1947	625	18.3359	kidney	1	1	Proximal tubular_1	1
ATCATGGAGTGGTAAT-1_1	kidney1	5411	1572	3.69617	kidney	1	1	Proximal tubular_1	1
ATCATGGCAACACCCG-1_1	kidney1	2330	946	6.18026	kidney	1	1	Proximal tubular_1	1
ATCATGGCACCAGGCT-1_1	kidney1	3741	1230	9.9706	kidney	1	1	Proximal tubular_1	1
ATCATGGCATTAGGCT-1_1	kidney1	2441	981	6.47276	kidney	1	1	Proximal tubular_1	1
ATCATGGGTAAAGTCA-1_1	kidney1	4112	1313	8.90078	kidney	1	1	Proximal tubular_1	1
ATCATGGGTACATCCA-1_1	kidney1	1273	578	26.7086	kidney	0	0	proximal convoluted tubules	0
ATCATGGGTACCGAGA-1_1	kidney1	2904	1083	7.30028	kidney	1	1	Proximal tubular_1	1
ATCATGGGTCTCTTTA-1_1	kidney1	2637	798	4.36102	kidney	7	5	NK cell	5
ATCATGGGTGTGACGA-1_1	kidney1	1670	551	10.7784	kidney	15	11	B_cell:Naive	11
ATCATGGGTGTGCGTC-1_1	kidney1	7646	2280	3.77975	kidney	7	5	NK cell	5
ATCATGGGTTATCGGT-1_1	kidney1	2781	1189	14.4552	kidney	1	1	Proximal tubular_1	1
ATCATGGTCAGAGGTG-1_1	kidney1	1130	538	23.8938	kidney	1	1	Proximal tubular_1	1
ATCATGGTCGAATCCA-1_1	kidney1	2010	825	7.16418	kidney	1	1	Proximal tubular_1	1
ATCCACCAGAATTGTG-1_1	kidney1	5727	2056	5.53518	kidney	11	9	Proximal tubular_4	9
ATCCACCAGACAGGCT-1_1	kidney1	1438	723	18.7065	kidney	1	1	Proximal tubular_1	1
ATCCACCAGAGATGAG-1_1	kidney1	3292	1109	24.0279	kidney	1	1	Proximal tubular_1	1
ATCCACCAGAGCCCAA-1_1	kidney1	2521	954	8.88536	kidney	1	1	Proximal tubular_1	1
ATCCACCAGAGTGACC-1_1	kidney1	1190	632	5.12605	kidney	0	0	proximal convoluted tubules	0
ATCCACCAGCAGGCTA-1_1	kidney1	2390	748	4.10042	kidney	15	11	B_cell:Naive	11
ATCCACCAGCATGGCA-1_1	kidney1	2728	906	10.8504	kidney	0	0	proximal convoluted tubules	0
ATCCACCAGGTCATCT-1_1	kidney1	1337	322	6.95587	kidney	7	5	NK cell	5
ATCCACCCAAATTGCC-1_1	kidney1	7198	2059	4.89025	kidney	1	1	Proximal tubular_1	1
ATCCACCCAACACGCC-1_1	kidney1	1269	538	19.5429	kidney	0	0	proximal convoluted tubules	0
ATCCACCCACTTAACG-1_1	kidney1	2152	998	3.85688	kidney	1	1	Proximal tubular_1	1
ATCCACCCATGATCCA-1_1	kidney1	1362	636	27.9001	kidney	1	1	Proximal tubular_1	1
ATCCACCCATGGGACA-1_1	kidney1	4979	1658	2.59088	kidney	1	1	Proximal tubular_1	1
ATCCACCCATTCCTGC-1_1	kidney1	1182	596	17.5127	kidney	1	1	Proximal tubular_1	1
ATCCACCGTCCGACGT-1_1	kidney1	1391	690	12.1495	kidney	1	1	Proximal tubular_1	1
ATCCACCGTTCCGGCA-1_1	kidney1	1489	653	23.3714	kidney	1	1	Proximal tubular_1	1
ATCCACCGTTGGGACA-1_1	kidney1	1596	791	7.89474	kidney	1	1	Proximal tubular_1	1
ATCCACCTCACGGTTA-1_1	kidney1	1168	530	20.7192	kidney	0	1	Proximal tubular_1	1
ATCCACCTCCGAGCCA-1_1	kidney1	1247	603	12.6704	kidney	1	1	Proximal tubular_1	1
ATCCGAAAGACCGGAT-1_1	kidney1	1291	534	27.9628	kidney	1	1	Proximal tubular_1	1
ATCCGAAAGCTCCTTC-1_1	kidney1	1145	547	25.0655	kidney	0	0	proximal convoluted tubules	0
ATCCGAAAGCTTATCG-1_1	kidney1	2755	1131	11.9419	kidney	1	1	Proximal tubular_1	1
ATCCGAACAAAGGAAG-1_1	kidney1	1125	560	8.53333	kidney	1	1	Proximal tubular_1	1
ATCCGAACAAATACAG-1_1	kidney1	3551	1151	8.95522	kidney	1	1	Proximal tubular_1	1
ATCCGAACAGCTATTG-1_1	kidney1	2088	833	17.0977	kidney	1	1	Proximal tubular_1	1
ATCCGAACAGCTTCGG-1_1	kidney1	2775	1398	9.00901	kidney	7	5	NK cell	5
ATCCGAACAGTCACTA-1_1	kidney1	3902	1314	5.58688	kidney	1	1	Proximal tubular_1	1
ATCCGAACATATGCTG-1_1	kidney1	3978	1445	7.06385	kidney	1	1	Proximal tubular_1	1
ATCCGAAGTCTAGCGC-1_1	kidney1	2341	917	10.0812	kidney	7	5	NK cell	5
ATCCGAAGTGAGCGAT-1_1	kidney1	1803	780	18.6356	kidney	10	8	Proximal tubular_3	8
ATCCGAAGTTCCAACA-1_1	kidney1	1931	735	19.0057	kidney	1	1	Proximal tubular_1	1
ATCCGAATCAGTGCAT-1_1	kidney1	1369	655	13.5135	kidney	1	1	Proximal tubular_1	1
ATCCGAATCCTGCAGG-1_1	kidney1	2545	1077	15.2456	kidney	1	1	Proximal tubular_1	1
ATCCGAATCCTTGGTC-1_1	kidney1	1689	746	17.6436	kidney	1	1	Proximal tubular_1	1
ATCCGAATCGCGTTTC-1_1	kidney1	2280	854	7.41228	kidney	7	5	NK cell	5
ATCGAGTAGCGATTCT-1_1	kidney1	1672	690	26.555	kidney	1	1	Proximal tubular_1	1
ATCGAGTAGTACTTGC-1_1	kidney1	3583	1282	9.68462	kidney	1	1	Proximal tubular_1	1
ATCGAGTAGTGGTAAT-1_1	kidney1	2088	1032	5.36398	kidney	1	1	Proximal tubular_1	1
ATCGAGTCACACGCTG-1_1	kidney1	1240	542	13.0645	kidney	0	0	proximal convoluted tubules	0
ATCGAGTCACGTAAGG-1_1	kidney1	1846	827	10.9426	kidney	7	5	NK cell	5
ATCGAGTCAGACTCGC-1_1	kidney1	5977	1816	11.8789	kidney	1	1	Proximal tubular_1	1
ATCGAGTCAGCTATTG-1_1	kidney1	1796	700	10.5791	kidney	1	1	Proximal tubular_1	1
ATCGAGTCAGCTGGCT-1_1	kidney1	1298	635	3.77504	kidney	1	1	Proximal tubular_1	1
ATCGAGTCATGCTAGT-1_1	kidney1	2669	850	7.30611	kidney	15	11	B_cell:Naive	11
ATCGAGTGTAAAGGAG-1_1	kidney1	3088	1124	9.55311	kidney	1	1	Proximal tubular_1	1
ATCGAGTGTCTTGATG-1_1	kidney1	3967	1636	5.41971	kidney	11	9	Proximal tubular_4	9
ATCGAGTGTTCATGGT-1_1	kidney1	1302	566	7.14286	kidney	1	1	Proximal tubular_1	1
ATCGAGTTCACATGCA-1_1	kidney1	3715	1403	6.08345	kidney	8	7	Monocyte:CD16+	7
ATCGAGTTCCTTCAAT-1_1	kidney1	1192	571	12.5	kidney	1	1	Proximal tubular_1	1
ATCTACTAGATCCCAT-1_1	kidney1	1372	566	28.9359	kidney	1	1	Proximal tubular_1	1
ATCTACTAGATTACCC-1_1	kidney1	2914	1041	24.571	kidney	1	1	Proximal tubular_1	1
ATCTACTAGCGAGAAA-1_1	kidney1	1687	783	13.8115	kidney	1	1	Proximal tubular_1	1
ATCTACTAGGCAAAGA-1_1	kidney1	2291	916	10.5631	kidney	1	1	Proximal tubular_1	1
ATCTACTCACATGTGT-1_1	kidney1	1571	631	14.7677	kidney	7	5	NK cell	5
ATCTACTCACGAAACG-1_1	kidney1	2935	1049	17.8194	kidney	1	1	Proximal tubular_1	1
ATCTACTCATAGACTC-1_1	kidney1	1782	762	7.80022	kidney	1	1	Proximal tubular_1	1
ATCTACTCATGGTAGG-1_1	kidney1	1398	601	29.0415	kidney	1	1	Proximal tubular_1	1
ATCTACTGTAGAGTGC-1_1	kidney1	2274	834	9.01495	kidney	7	5	NK cell	5
ATCTACTGTATTAGCC-1_1	kidney1	2338	805	10.5646	kidney	7	5	NK cell	5
ATCTACTGTCTGGTCG-1_1	kidney1	1652	750	10.6538	kidney	1	1	Proximal tubular_1	1
ATCTACTGTGTGGTTT-1_1	kidney1	2083	896	9.60154	kidney	1	1	Proximal tubular_1	1
ATCTACTGTTGGTTTG-1_1	kidney1	3819	1096	11.2595	kidney	1	1	Proximal tubular_1	1
ATCTACTTCAGCTGGC-1_1	kidney1	2763	1089	4.05356	kidney	1	1	Proximal tubular_1	1
ATCTACTTCATCGATG-1_1	kidney1	4159	1510	5.91488	kidney	1	1	Proximal tubular_1	1
ATCTACTTCCACGACG-1_1	kidney1	2180	830	23.3945	kidney	1	1	Proximal tubular_1	1
ATCTACTTCCGTCAAA-1_1	kidney1	5840	1667	24.024	kidney	6	6	Fibroblasts	6
ATCTACTTCCTCCTAG-1_1	kidney1	1153	687	7.4588	kidney	1	1	Proximal tubular_1	1
ATCTACTTCGGAAATA-1_1	kidney1	2758	1141	8.48441	kidney	1	1	Proximal tubular_1	1
ATCTACTTCTACGAGT-1_1	kidney1	1649	646	5.33657	kidney	7	5	NK cell	5
ATCTACTTCTGGGCCA-1_1	kidney1	1428	710	10.6443	kidney	1	1	Proximal tubular_1	1
ATCTGCCAGCAGGTCA-1_1	kidney1	1275	610	7.52941	kidney	1	1	Proximal tubular_1	1
ATCTGCCAGTTAACGA-1_1	kidney1	1602	705	12.9213	kidney	1	1	Proximal tubular_1	1
ATCTGCCCAGCTGCAC-1_1	kidney1	6940	2259	3.68876	kidney	11	9	Proximal tubular_4	9
ATCTGCCGTAGGCTGA-1_1	kidney1	1579	648	11.5896	kidney	8	7	Monocyte:CD16+	7
ATCTGCCGTCAGAATA-1_1	kidney1	4968	1974	8.19243	kidney	11	9	Proximal tubular_4	9
ATCTGCCGTGAGCGAT-1_1	kidney1	2201	907	5.6338	kidney	7	5	NK cell	5
ATCTGCCTCAACGGCC-1_1	kidney1	5983	1733	6.60204	kidney	1	1	Proximal tubular_1	1
ATCTGCCTCCACTGGG-1_1	kidney1	1214	522	28.089	kidney	1	1	Proximal tubular_1	1
ATCTGCCTCCGCATCT-1_1	kidney1	1772	910	8.01354	kidney	1	1	Proximal tubular_1	1
ATCTGCCTCCTCTAGC-1_1	kidney1	2639	1000	26.4115	kidney	11	9	Proximal tubular_4	9
ATCTGCCTCTATCCCG-1_1	kidney1	2689	1066	5.80141	kidney	1	1	Proximal tubular_1	1
ATCTGCCTCTCGAGTA-1_1	kidney1	2211	820	21.5739	kidney	1	1	Proximal tubular_1	1
ATCTGCCTCTCTAAGG-1_1	kidney1	1771	955	8.97798	kidney	0	0	proximal convoluted tubules	0
ATGAGGGAGAAGGTGA-1_1	kidney1	3317	1262	10.4914	kidney	1	1	Proximal tubular_1	1
ATGAGGGAGCCAACAG-1_1	kidney1	2697	935	15.7953	kidney	1	1	Proximal tubular_1	1
ATGAGGGAGCTAGTTC-1_1	kidney1	2831	1085	14.4825	kidney	1	1	Proximal tubular_1	1
ATGAGGGAGTCGCCGT-1_1	kidney1	1443	673	15.8004	kidney	1	1	Proximal tubular_1	1
ATGAGGGAGTTAGCGG-1_1	kidney1	6981	2194	3.6098	kidney	1	1	Proximal tubular_1	1
ATGAGGGCAGCGTAAG-1_1	kidney1	2084	875	16.7466	kidney	1	1	Proximal tubular_1	1
ATGAGGGGTATTAGCC-1_1	kidney1	1472	642	18.8179	kidney	0	0	proximal convoluted tubules	0
ATGAGGGGTCTCATCC-1_1	kidney1	2008	872	14.1434	kidney	1	1	Proximal tubular_1	1
ATGAGGGGTGAGGCTA-1_1	kidney1	5039	1942	6.98551	kidney	11	9	Proximal tubular_4	9
ATGAGGGTCAACACTG-1_1	kidney1	4614	1445	13.7191	kidney	1	1	Proximal tubular_1	1
ATGAGGGTCAACGGCC-1_1	kidney1	1297	621	13.4927	kidney	1	1	Proximal tubular_1	1
ATGCGATAGAGTAATC-1_1	kidney1	2418	1033	10.9181	kidney	1	1	Proximal tubular_1	1
ATGCGATAGCCCTAAT-1_1	kidney1	1903	758	13.9254	kidney	0	1	Proximal tubular_1	1
ATGCGATAGCTGAAAT-1_1	kidney1	2365	1009	6.46934	kidney	0	0	proximal convoluted tubules	0
ATGCGATAGGTGTTAA-1_1	kidney1	2973	1135	13.5217	kidney	1	1	Proximal tubular_1	1
ATGCGATAGTATCGAA-1_1	kidney1	1232	566	9.98377	kidney	1	1	Proximal tubular_1	1
ATGCGATCACCGATAT-1_1	kidney1	2770	1143	2.74368	kidney	1	1	Proximal tubular_1	1
ATGCGATCACCTCGTT-1_1	kidney1	2369	852	5.27649	kidney	5	4	Macrophages	4
ATGCGATCACGGTTTA-1_1	kidney1	2809	988	8.33037	kidney	1	1	Proximal tubular_1	1
ATGCGATCACTCGACG-1_1	kidney1	2897	1082	15.0155	kidney	1	1	Proximal tubular_1	1
ATGCGATCAGGAATCG-1_1	kidney1	4291	1403	4.5444	kidney	8	7	Monocyte:CD16+	7
ATGCGATGTCATCCCT-1_1	kidney1	1252	641	13.6581	kidney	1	1	Proximal tubular_1	1
ATGCGATGTCTAACGT-1_1	kidney1	1150	586	17.5652	kidney	1	1	Proximal tubular_1	1
ATGCGATGTTAAGAAC-1_1	kidney1	3092	1160	2.91074	kidney	1	1	Proximal tubular_1	1
ATGCGATGTTGGGACA-1_1	kidney1	1170	658	5.12821	kidney	1	1	Proximal tubular_1	1
ATGCGATTCAGGTTCA-1_1	kidney1	1287	513	25.0194	kidney	0	0	proximal convoluted tubules	0
ATGCGATTCGCGGATC-1_1	kidney1	1401	631	10.2784	kidney	1	1	Proximal tubular_1	1
ATGGGAGAGGCTAGAC-1_1	kidney1	1285	576	17.4319	kidney	1	1	Proximal tubular_1	1
ATGGGAGCACGGTAAG-1_1	kidney1	2494	815	7.61828	kidney	1	1	Proximal tubular_1	1
ATGGGAGCAGATCGGA-1_1	kidney1	1763	733	27.907	kidney	1	1	Proximal tubular_1	1
ATGGGAGCAGCCAATT-1_1	kidney1	2620	997	8.58779	kidney	8	7	Monocyte:CD16+	7
ATGGGAGCAGGTTTCA-1_1	kidney1	1960	845	17.5	kidney	1	1	Proximal tubular_1	1
ATGGGAGCATGGAATA-1_1	kidney1	3205	1501	3.33853	kidney	11	9	Proximal tubular_4	9
ATGGGAGGTACTTGAC-1_1	kidney1	1646	829	11.1179	kidney	1	1	Proximal tubular_1	1
ATGGGAGGTATAAACG-1_1	kidney1	4155	1395	4.74128	kidney	1	1	Proximal tubular_1	1
ATGGGAGGTTCAACCA-1_1	kidney1	1949	852	19.2919	kidney	1	1	Proximal tubular_1	1
ATGGGAGTCCTAGAAC-1_1	kidney1	1334	649	6.37181	kidney	1	1	Proximal tubular_1	1
ATGGGAGTCCTTTCGG-1_1	kidney1	1928	763	17.2199	kidney	0	0	proximal convoluted tubules	0
ATGGGAGTCTTGTATC-1_1	kidney1	3638	1397	5.1127	kidney	1	1	Proximal tubular_1	1
ATGTGTGAGAGTCGGT-1_1	kidney1	1843	754	17.58	kidney	11	9	Proximal tubular_4	9
ATGTGTGAGCCACTAT-1_1	kidney1	2344	1105	3.79693	kidney	1	1	Proximal tubular_1	1
ATGTGTGAGTACGTAA-1_1	kidney1	1429	695	13.296	kidney	1	1	Proximal tubular_1	1
ATGTGTGAGTGCGATG-1_1	kidney1	1251	582	24.94	kidney	0	0	proximal convoluted tubules	0
ATGTGTGCAAGTAATG-1_1	kidney1	3532	1268	12.684	kidney	1	1	Proximal tubular_1	1
ATGTGTGCACGGCTAC-1_1	kidney1	4818	1524	6.45496	kidney	1	1	Proximal tubular_1	1
ATGTGTGCACGTTGGC-1_1	kidney1	3661	1552	8.68615	kidney	11	9	Proximal tubular_4	9
ATGTGTGCAGCTGTGC-1_1	kidney1	3562	1039	8.75912	kidney	1	1	Proximal tubular_1	1
ATGTGTGGTACGACCC-1_1	kidney1	3405	1130	19.0308	kidney	1	1	Proximal tubular_1	1
ATGTGTGGTACTCTCC-1_1	kidney1	1197	643	14.0351	kidney	1	1	Proximal tubular_1	1
ATGTGTGGTCGTCTTC-1_1	kidney1	1592	732	2.07286	kidney	1	1	Proximal tubular_1	1
ATGTGTGTCAAGGTAA-1_1	kidney1	8039	2304	3.73181	kidney	1	1	Proximal tubular_1	1
ATGTGTGTCCCAAGTA-1_1	kidney1	3880	1345	17.7062	kidney	1	1	Proximal tubular_1	1
ATGTGTGTCCTAGAAC-1_1	kidney1	2620	1012	11.3359	kidney	1	1	Proximal tubular_1	1
ATGTGTGTCGCCAGCA-1_1	kidney1	2444	1095	15.7529	kidney	11	9	Proximal tubular_4	9
ATGTGTGTCGCCATAA-1_1	kidney1	1870	945	3.31551	kidney	1	1	Proximal tubular_1	1
ATGTGTGTCGTATCAG-1_1	kidney1	2278	903	6.23354	kidney	1	1	Proximal tubular_1	1
ATGTGTGTCTTGTTTG-1_1	kidney1	1403	661	12.6158	kidney	1	1	Proximal tubular_1	1
ATTACTCAGTGAACGC-1_1	kidney1	1621	681	9.87045	kidney	1	1	Proximal tubular_1	1
ATTACTCCACACAGAG-1_1	kidney1	3149	1207	5.58908	kidney	1	1	Proximal tubular_1	1
ATTACTCCACAGACTT-1_1	kidney1	2386	1087	3.81391	kidney	7	5	NK cell	5
ATTACTCCAGACAGGT-1_1	kidney1	2440	1132	12.0492	kidney	11	9	Proximal tubular_4	9
ATTACTCCAGGAATCG-1_1	kidney1	1133	502	18.6231	kidney	1	1	Proximal tubular_1	1
ATTACTCGTAACGACG-1_1	kidney1	1636	689	25.5501	kidney	1	1	Proximal tubular_1	1
ATTACTCGTCGACTAT-1_1	kidney1	3036	937	6.06061	kidney	7	5	NK cell	5
ATTACTCGTGAAGGCT-1_1	kidney1	3405	1152	19.8532	kidney	7	5	NK cell	5
ATTACTCGTTACTGAC-1_1	kidney1	3434	1284	4.33896	kidney	1	1	Proximal tubular_1	1
ATTACTCGTTCGGGCT-1_1	kidney1	1843	708	22.0836	kidney	1	1	Proximal tubular_1	1
ATTACTCGTTTAGGAA-1_1	kidney1	1971	756	27.6002	kidney	1	1	Proximal tubular_1	1
ATTACTCTCAACCATG-1_1	kidney1	1576	671	9.58122	kidney	1	1	Proximal tubular_1	1
ATTACTCTCACGCGGT-1_1	kidney1	1360	665	16.3235	kidney	1	1	Proximal tubular_1	1
ATTACTCTCGTTACGA-1_1	kidney1	1136	554	11.8838	kidney	1	1	Proximal tubular_1	1
ATTACTCTCTAACTTC-1_1	kidney1	5320	1669	9.00376	kidney	1	1	Proximal tubular_1	1
ATTACTCTCTCGGACG-1_1	kidney1	3603	1010	7.1607	kidney	1	1	Proximal tubular_1	1
ATTACTCTCTGCGGCA-1_1	kidney1	2029	843	6.60424	kidney	7	5	NK cell	5
ATTATCCAGAAGCCCA-1_1	kidney1	1184	477	21.4527	kidney	1	1	Proximal tubular_1	1
ATTATCCAGCTAAACA-1_1	kidney1	1464	634	16.2568	kidney	0	0	proximal convoluted tubules	0
ATTATCCAGTCTCCTC-1_1	kidney1	4985	1767	26.3791	kidney	11	9	Proximal tubular_4	9
ATTATCCCACCCATGG-1_1	kidney1	2732	997	17.2401	kidney	0	0	proximal convoluted tubules	0
ATTATCCCAGGGTACA-1_1	kidney1	4482	1318	13.0745	kidney	8	7	Monocyte:CD16+	7
ATTATCCCAGTATAAG-1_1	kidney1	2049	1064	3.26989	kidney	11	9	Proximal tubular_4	9
ATTATCCCATGCTGGC-1_1	kidney1	6648	1820	9.10048	kidney	1	1	Proximal tubular_1	1
ATTATCCCATTAGGCT-1_1	kidney1	1212	611	4.62046	kidney	1	1	Proximal tubular_1	1
ATTATCCGTATAAACG-1_1	kidney1	1202	526	7.15474	kidney	0	0	proximal convoluted tubules	0
ATTATCCGTCAGTGGA-1_1	kidney1	1261	521	7.85091	kidney	3	0	proximal convoluted tubules	0
ATTATCCGTCTCCCTA-1_1	kidney1	1976	821	25.5061	kidney	1	1	Proximal tubular_1	1
ATTATCCTCACTCCTG-1_1	kidney1	2241	977	5.31013	kidney	1	1	Proximal tubular_1	1
ATTATCCTCAGCGACC-1_1	kidney1	7069	2269	2.2917	kidney	1	1	Proximal tubular_1	1
ATTATCCTCTACTATC-1_1	kidney1	2765	1081	9.94575	kidney	1	1	Proximal tubular_1	1
ATTATCCTCTCAAGTG-1_1	kidney1	1645	643	19.2097	kidney	1	1	Proximal tubular_1	1
ATTATCCTCTCTAGGA-1_1	kidney1	1904	911	3.83403	kidney	1	1	Proximal tubular_1	1
ATTCTACAGCCATCGC-1_1	kidney1	2123	764	12.3881	kidney	7	5	NK cell	5
ATTCTACAGCGAGAAA-1_1	kidney1	2069	766	12.7598	kidney	7	5	NK cell	5
ATTCTACAGGAATCGC-1_1	kidney1	3906	1544	13.0056	kidney	11	9	Proximal tubular_4	9
ATTCTACAGGAGCGTT-1_1	kidney1	4945	1481	20.1618	kidney	1	1	Proximal tubular_1	1
ATTCTACAGGCCATAG-1_1	kidney1	3623	1217	10.9854	kidney	1	1	Proximal tubular_1	1
ATTCTACCAGAGTGTG-1_1	kidney1	1546	671	27.1669	kidney	1	1	Proximal tubular_1	1
ATTCTACCAGATGGGT-1_1	kidney1	5005	1779	7.49251	kidney	11	9	Proximal tubular_4	9
ATTCTACCAGGTCTCG-1_1	kidney1	4263	1670	10.7905	kidney	11	9	Proximal tubular_4	9
ATTCTACCATGTAGTC-1_1	kidney1	1289	605	27.851	kidney	1	1	Proximal tubular_1	1
ATTCTACCATTGGGCC-1_1	kidney1	2447	1015	6.98815	kidney	1	1	Proximal tubular_1	1
ATTCTACGTAATTGGA-1_1	kidney1	2129	906	20.1503	kidney	1	1	Proximal tubular_1	1
ATTCTACGTAGCGTAG-1_1	kidney1	1669	690	27.2019	kidney	1	1	Proximal tubular_1	1
ATTCTACGTTCCGGCA-1_1	kidney1	2044	863	14.3836	kidney	1	1	Proximal tubular_1	1
ATTCTACTCAAGAAGT-1_1	kidney1	3011	869	9.73099	kidney	15	11	B_cell:Naive	11
ATTCTACTCCAGGGCT-1_1	kidney1	1324	683	8.00604	kidney	1	1	Proximal tubular_1	1
ATTCTACTCGGATGTT-1_1	kidney1	2959	1413	12.3015	kidney	11	9	Proximal tubular_4	9
ATTCTACTCGTGACAT-1_1	kidney1	3214	1248	8.15184	kidney	1	1	Proximal tubular_1	1
ATTCTACTCTACTCAT-1_1	kidney1	1147	473	19.6164	kidney	1	1	Proximal tubular_1	1
ATTGGACAGCCAACAG-1_1	kidney1	3386	1059	23.863	kidney	1	1	Proximal tubular_1	1
ATTGGACAGTCGAGTG-1_1	kidney1	2034	1026	14.2085	kidney	11	9	Proximal tubular_4	9
ATTGGACCAAATCCGT-1_1	kidney1	3172	1301	6.77806	kidney	1	1	Proximal tubular_1	1
ATTGGACCAAGGTTTC-1_1	kidney1	1762	996	1.41884	kidney	1	1	Proximal tubular_1	1
ATTGGACCAGTAACGG-1_1	kidney1	5186	1577	7.9059	kidney	1	1	Proximal tubular_1	1
ATTGGACGTACGCACC-1_1	kidney1	4697	1510	9.15478	kidney	1	1	Proximal tubular_1	1
ATTGGACGTGGAAAGA-1_1	kidney1	2031	856	7.68095	kidney	1	1	Proximal tubular_1	1
ATTGGACGTGGACGAT-1_1	kidney1	2765	937	11.1754	kidney	1	1	Proximal tubular_1	1
ATTGGACGTTATCACG-1_1	kidney1	5825	1965	21.0815	kidney	11	9	Proximal tubular_4	9
ATTGGACGTTTGACAC-1_1	kidney1	2941	1072	19.8912	kidney	1	1	Proximal tubular_1	1
ATTGGACTCCACGTGG-1_1	kidney1	3507	1265	12.1471	kidney	1	1	Proximal tubular_1	1
ATTGGACTCTACGAGT-1_1	kidney1	2669	958	13.3009	kidney	1	1	Proximal tubular_1	1
ATTGGTGAGACAAAGG-1_1	kidney1	4707	1750	2.7406	kidney	1	1	Proximal tubular_1	1
ATTGGTGAGACCCACC-1_1	kidney1	3674	1313	4.08274	kidney	1	1	Proximal tubular_1	1
ATTGGTGAGTAGGTGC-1_1	kidney1	2510	823	22.0319	kidney	1	1	Proximal tubular_1	1
ATTGGTGCAACGCACC-1_1	kidney1	1299	609	11.4704	kidney	1	1	Proximal tubular_1	1
ATTGGTGCAAGCGAGT-1_1	kidney1	2421	1228	7.31103	kidney	11	9	Proximal tubular_4	9
ATTGGTGCAAGTACCT-1_1	kidney1	1406	628	8.96159	kidney	1	1	Proximal tubular_1	1
ATTGGTGCACGTCAGC-1_1	kidney1	1479	679	13.1846	kidney	1	1	Proximal tubular_1	1
ATTGGTGCATGCAACT-1_1	kidney1	2936	1094	26.0218	kidney	1	1	Proximal tubular_1	1
ATTGGTGGTAACGACG-1_1	kidney1	1537	776	3.5784	kidney	1	1	Proximal tubular_1	1
ATTGGTGGTCTCCATC-1_1	kidney1	2969	1139	3.53654	kidney	1	1	Proximal tubular_1	1
ATTGGTGGTGCACCAC-1_1	kidney1	1260	597	16.5873	kidney	0	0	proximal convoluted tubules	0
ATTGGTGGTTCCACGG-1_1	kidney1	3594	1225	6.17696	kidney	1	1	Proximal tubular_1	1
ATTGGTGTCAACGAAA-1_1	kidney1	1286	650	23.4059	kidney	1	1	Proximal tubular_1	1
ATTGGTGTCACATGCA-1_1	kidney1	1289	651	12.8006	kidney	1	1	Proximal tubular_1	1
ATTGGTGTCATACGGT-1_1	kidney1	1173	560	13.8107	kidney	0	0	proximal convoluted tubules	0
ATTGGTGTCCAAGTAC-1_1	kidney1	6585	1930	10.3569	kidney	1	1	Proximal tubular_1	1
ATTGGTGTCCACGTTC-1_1	kidney1	1578	671	25.2852	kidney	1	1	Proximal tubular_1	1
ATTTCTGAGAGGTAGA-1_1	kidney1	1165	522	18.5408	kidney	0	0	proximal convoluted tubules	0
ATTTCTGAGCTAAGAT-1_1	kidney1	1325	617	10.4906	kidney	1	1	Proximal tubular_1	1
ATTTCTGAGTAGGTGC-1_1	kidney1	2305	992	14.9241	kidney	1	1	Proximal tubular_1	1
ATTTCTGAGTATCTCG-1_1	kidney1	1611	738	13.3457	kidney	0	0	proximal convoluted tubules	0
ATTTCTGAGTGTACTC-1_1	kidney1	1767	579	13.8087	kidney	7	5	NK cell	5
ATTTCTGCACATGACT-1_1	kidney1	1760	797	10.7386	kidney	1	1	Proximal tubular_1	1
ATTTCTGCACCAGGTC-1_1	kidney1	2320	789	13.2759	kidney	15	11	B_cell:Naive	11
ATTTCTGCAGCGTCCA-1_1	kidney1	1444	629	8.03324	kidney	0	0	proximal convoluted tubules	0
ATTTCTGGTCAAGCGA-1_1	kidney1	2215	686	6.09481	kidney	7	5	NK cell	5
ATTTCTGGTCCGAGTC-1_1	kidney1	1488	710	7.52688	kidney	1	1	Proximal tubular_1	1
ATTTCTGGTCTTGATG-1_1	kidney1	4792	1729	3.50584	kidney	11	9	Proximal tubular_4	9
ATTTCTGGTGGTCCGT-1_1	kidney1	1325	602	14.1887	kidney	1	1	Proximal tubular_1	1
ATTTCTGTCAAGATCC-1_1	kidney1	2482	1023	7.57454	kidney	1	1	Proximal tubular_1	1
ATTTCTGTCAGCTGGC-1_1	kidney1	1354	655	10.5613	kidney	0	0	proximal convoluted tubules	0
ATTTCTGTCCTCGCAT-1_1	kidney1	1820	797	9.94505	kidney	7	5	NK cell	5
ATTTCTGTCGACGGAA-1_1	kidney1	2673	1100	7.22035	kidney	1	1	Proximal tubular_1	1
ATTTCTGTCTTAGAGC-1_1	kidney1	1944	646	27.9321	kidney	10	1	Proximal tubular_1	1
CAACCAAAGAAGGTGA-1_1	kidney1	1283	596	20.5768	kidney	1	1	Proximal tubular_1	1
CAACCAAAGACAATAC-1_1	kidney1	2096	905	15.8874	kidney	1	1	Proximal tubular_1	1
CAACCAAAGATAGCAT-1_1	kidney1	2811	957	4.12665	kidney	8	7	Monocyte:CD16+	7
CAACCAAAGCCACTAT-1_1	kidney1	1968	856	17.2256	kidney	1	1	Proximal tubular_1	1
CAACCAAAGGAGCGTT-1_1	kidney1	2042	845	4.50539	kidney	1	1	Proximal tubular_1	1
CAACCAAAGGCCCGTT-1_1	kidney1	1817	815	4.18272	kidney	1	1	Proximal tubular_1	1
CAACCAAAGGTGCACA-1_1	kidney1	1734	551	13.4371	kidney	7	5	NK cell	5
CAACCAACAAACAACA-1_1	kidney1	1939	670	23.8267	kidney	0	0	proximal convoluted tubules	0
CAACCAACAAAGTCAA-1_1	kidney1	3331	1355	1.41099	kidney	1	1	Proximal tubular_1	1
CAACCAACAAGTACCT-1_1	kidney1	6356	1957	21.1139	kidney	11	9	Proximal tubular_4	9
CAACCAACAGCTCGAC-1_1	kidney1	2629	1060	12.248	kidney	1	1	Proximal tubular_1	1
CAACCAAGTATAGGGC-1_1	kidney1	4191	1525	16.2252	kidney	11	9	Proximal tubular_4	9
CAACCAAGTGAGTATA-1_1	kidney1	4587	1651	15.2169	kidney	11	9	Proximal tubular_4	9
CAACCAAGTGGTCTCG-1_1	kidney1	1176	568	22.534	kidney	1	1	Proximal tubular_1	1
CAACCTCAGAAGCCCA-1_1	kidney1	7037	1826	4.90266	kidney	8	7	Monocyte:CD16+	7
CAACCTCAGACGACGT-1_1	kidney1	2175	827	22.9425	kidney	1	1	Proximal tubular_1	1
CAACCTCAGACTAAGT-1_1	kidney1	1311	594	22.2731	kidney	1	1	Proximal tubular_1	1
CAACCTCAGCCACTAT-1_1	kidney1	3331	901	12.3086	kidney	15	11	B_cell:Naive	11
CAACCTCAGCGATAGC-1_1	kidney1	1915	749	25.1697	kidney	1	1	Proximal tubular_1	1
CAACCTCAGGCATGGT-1_1	kidney1	3022	957	25.4798	kidney	0	0	proximal convoluted tubules	0
CAACCTCAGTTCCACA-1_1	kidney1	4356	1407	5.3719	kidney	8	7	Monocyte:CD16+	7
CAACCTCCAAACCTAC-1_1	kidney1	2065	965	7.26392	kidney	0	0	proximal convoluted tubules	0
CAACCTCCAGCCACCA-1_1	kidney1	1424	657	28.1601	kidney	1	1	Proximal tubular_1	1
CAACCTCCAGGCTCAC-1_1	kidney1	4697	1524	3.78965	kidney	1	1	Proximal tubular_1	1
CAACCTCCATCAGTCA-1_1	kidney1	1947	727	7.13919	kidney	15	11	B_cell:Naive	11
CAACCTCCATGAACCT-1_1	kidney1	5718	1497	10.8255	kidney	1	1	Proximal tubular_1	1
CAACCTCGTACCCAAT-1_1	kidney1	4641	1410	4.26632	kidney	8	7	Monocyte:CD16+	7
CAACCTCGTCTCCCTA-1_1	kidney1	3168	1217	4.41919	kidney	8	7	Monocyte:CD16+	7
CAACCTCGTGCGCTTG-1_1	kidney1	2368	1045	4.34966	kidney	1	1	Proximal tubular_1	1
CAACCTCGTTCCACAA-1_1	kidney1	2503	1076	5.23372	kidney	1	1	Proximal tubular_1	1
CAACCTCTCCAAGTAC-1_1	kidney1	1963	792	4.78859	kidney	7	5	NK cell	5
CAACCTCTCCACTGGG-1_1	kidney1	3330	1251	1.2012	kidney	1	1	Proximal tubular_1	1
CAACCTCTCTCAAACG-1_1	kidney1	6471	2033	4.71334	kidney	1	1	Proximal tubular_1	1
CAACCTCTCTCTAGGA-1_1	kidney1	2663	977	22.531	kidney	1	1	Proximal tubular_1	1
CAACTAGAGACGCAAC-1_1	kidney1	6782	2244	8.6995	kidney	11	9	Proximal tubular_4	9
CAACTAGAGCGATCCC-1_1	kidney1	1358	634	13.1075	kidney	1	1	Proximal tubular_1	1
CAACTAGCAATAGAGT-1_1	kidney1	2494	847	8.05934	kidney	15	11	B_cell:Naive	11
CAACTAGCAGGTCCAC-1_1	kidney1	2087	811	23.6703	kidney	1	1	Proximal tubular_1	1
CAACTAGGTCAAAGAT-1_1	kidney1	2189	953	6.76108	kidney	1	1	Proximal tubular_1	1
CAACTAGGTCACCCAG-1_1	kidney1	1524	720	4.46194	kidney	1	1	Proximal tubular_1	1
CAACTAGGTCCAACTA-1_1	kidney1	1720	725	19.0698	kidney	1	1	Proximal tubular_1	1
CAACTAGGTCGAGTTT-1_1	kidney1	1988	831	15.9457	kidney	1	1	Proximal tubular_1	1
CAACTAGGTTCTCATT-1_1	kidney1	1265	652	4.34783	kidney	1	1	Proximal tubular_1	1
CAAGAAAAGAAACCAT-1_1	kidney1	1411	627	19.915	kidney	1	1	Proximal tubular_1	1
CAAGAAAAGACTACAA-1_1	kidney1	2619	1000	3.58916	kidney	1	1	Proximal tubular_1	1
CAAGAAAAGCTTATCG-1_1	kidney1	1800	725	7.11111	kidney	1	1	Proximal tubular_1	1
CAAGAAAAGGCATGTG-1_1	kidney1	3334	1140	4.19916	kidney	1	1	Proximal tubular_1	1
CAAGAAACAACACCCG-1_1	kidney1	1244	651	15.2733	kidney	1	1	Proximal tubular_1	1
CAAGAAACATCCCATC-1_1	kidney1	8044	2020	12.5311	kidney	1	1	Proximal tubular_1	1
CAAGAAACATCTACGA-1_1	kidney1	3611	1219	17.2251	kidney	1	1	Proximal tubular_1	1
CAAGAAAGTCGTTGTA-1_1	kidney1	3042	1155	6.90335	kidney	1	1	Proximal tubular_1	1
CAAGAAATCAAACGGG-1_1	kidney1	1235	580	9.1498	kidney	1	1	Proximal tubular_1	1
CAAGAAATCACATAGC-1_1	kidney1	7436	2153	8.71436	kidney	1	1	Proximal tubular_1	1
CAAGATCAGAAAGTGG-1_1	kidney1	2807	1064	6.98254	kidney	1	1	Proximal tubular_1	1
CAAGATCAGAAGGGTA-1_1	kidney1	1601	665	23.985	kidney	1	1	Proximal tubular_1	1
CAAGATCAGCTAGTTC-1_1	kidney1	1915	884	14.8303	kidney	1	1	Proximal tubular_1	1
CAAGATCAGGCGACAT-1_1	kidney1	1158	516	24.0933	kidney	1	1	Proximal tubular_1	1
CAAGATCCAGTCACTA-1_1	kidney1	2613	1043	2.79372	kidney	1	1	Proximal tubular_1	1
CAAGATCCATATGCTG-1_1	kidney1	2383	934	7.72136	kidney	1	1	Proximal tubular_1	1
CAAGATCCATGCCTTC-1_1	kidney1	2183	792	9.02428	kidney	7	5	NK cell	5
CAAGATCGTAAGTGGC-1_1	kidney1	2305	963	3.55748	kidney	1	1	Proximal tubular_1	1
CAAGATCGTAGTACCT-1_1	kidney1	3422	1187	12.069	kidney	1	1	Proximal tubular_1	1
CAAGATCGTCTCAACA-1_1	kidney1	1519	725	6.18828	kidney	1	1	Proximal tubular_1	1
CAAGATCGTTCTGAAC-1_1	kidney1	2081	796	8.7458	kidney	0	0	proximal convoluted tubules	0
CAAGATCTCAGGCAAG-1_1	kidney1	1823	596	10.9161	kidney	15	11	B_cell:Naive	11
CAAGGCCAGACACGAC-1_1	kidney1	1674	798	15.4719	kidney	1	1	Proximal tubular_1	1
CAAGGCCAGGGAGTAA-1_1	kidney1	2709	1027	13.3998	kidney	1	1	Proximal tubular_1	1
CAAGGCCAGGGCTCTC-1_1	kidney1	3963	1692	4.01211	kidney	11	9	Proximal tubular_4	9
CAAGGCCAGGGTCTCC-1_1	kidney1	5917	2071	9.95437	kidney	6	6	Fibroblasts	6
CAAGGCCAGTTAGCGG-1_1	kidney1	2671	1010	12.8416	kidney	1	1	Proximal tubular_1	1
CAAGGCCCAACACGCC-1_1	kidney1	2131	866	13.5617	kidney	1	1	Proximal tubular_1	1
CAAGGCCCACTAAGTC-1_1	kidney1	2732	963	13.7262	kidney	1	1	Proximal tubular_1	1
CAAGGCCCACTTAACG-1_1	kidney1	1312	586	19.2073	kidney	1	1	Proximal tubular_1	1
CAAGGCCCAGCGAACA-1_1	kidney1	1620	762	12.8395	kidney	1	1	Proximal tubular_1	1
CAAGGCCCAGTGAGTG-1_1	kidney1	3211	1253	4.76487	kidney	1	1	Proximal tubular_1	1
CAAGGCCGTACTCGCG-1_1	kidney1	6186	1684	10.7501	kidney	1	1	Proximal tubular_1	1
CAAGGCCGTAGCACGA-1_1	kidney1	1434	646	15.9693	kidney	1	1	Proximal tubular_1	1
CAAGGCCGTAGTACCT-1_1	kidney1	2275	867	9.40659	kidney	1	1	Proximal tubular_1	1
CAAGGCCGTATGAAAC-1_1	kidney1	4722	1733	9.10631	kidney	11	9	Proximal tubular_4	9
CAAGGCCGTCCGTCAG-1_1	kidney1	1756	721	7.40319	kidney	7	5	NK cell	5
CAAGGCCGTCGAATCT-1_1	kidney1	2320	750	6.81034	kidney	7	5	NK cell	5
CAAGGCCGTCGGATCC-1_1	kidney1	4652	1590	5.97592	kidney	1	1	Proximal tubular_1	1
CAAGGCCGTGTTAAGA-1_1	kidney1	1507	717	17.9164	kidney	1	1	Proximal tubular_1	1
CAAGGCCGTTACGGAG-1_1	kidney1	1481	666	20.7968	kidney	1	1	Proximal tubular_1	1
CAAGGCCTCGCCTGTT-1_1	kidney1	2286	711	6.08049	kidney	15	11	B_cell:Naive	11
CAAGGCCTCGTGGGAA-1_1	kidney1	2318	1067	15.6601	kidney	1	1	Proximal tubular_1	1
CAAGGCCTCTCTGCTG-1_1	kidney1	1771	715	27.8374	kidney	1	1	Proximal tubular_1	1
CAAGGCCTCTTAACCT-1_1	kidney1	8761	2469	13.5487	kidney	11	9	Proximal tubular_4	9
CAAGGCCTCTTTAGGG-1_1	kidney1	1494	691	14.1901	kidney	1	1	Proximal tubular_1	1
CAAGTTGAGACGCAAC-1_1	kidney1	3857	1447	4.79647	kidney	8	7	Monocyte:CD16+	7
CAAGTTGAGATCACGG-1_1	kidney1	2334	1095	15.5527	kidney	11	9	Proximal tubular_4	9
CAAGTTGAGCCGGTAA-1_1	kidney1	5984	1731	3.22527	kidney	8	7	Monocyte:CD16+	7
CAAGTTGAGCTGCCCA-1_1	kidney1	2428	904	21.458	kidney	1	1	Proximal tubular_1	1
CAAGTTGAGGTGCTAG-1_1	kidney1	7986	2404	11.7956	kidney	11	9	Proximal tubular_4	9
CAAGTTGAGTGTGAAT-1_1	kidney1	2403	989	7.78194	kidney	1	1	Proximal tubular_1	1
CAAGTTGCAAGGTGTG-1_1	kidney1	4427	1472	24.5539	kidney	11	9	Proximal tubular_4	9
CAAGTTGCATCAGTAC-1_1	kidney1	1435	664	17.77	kidney	1	1	Proximal tubular_1	1
CAAGTTGGTCCGTTAA-1_1	kidney1	1636	767	19.0098	kidney	1	1	Proximal tubular_1	1
CAAGTTGGTCTTCTCG-1_1	kidney1	2459	1062	7.11671	kidney	1	1	Proximal tubular_1	1
CAAGTTGGTGTTCTTT-1_1	kidney1	4233	1396	10.0165	kidney	1	1	Proximal tubular_1	1
CAAGTTGGTTCCACTC-1_1	kidney1	2613	908	16.4179	kidney	1	1	Proximal tubular_1	1
CAAGTTGGTTGAGTTC-1_1	kidney1	1666	744	10.5642	kidney	1	1	Proximal tubular_1	1
CAAGTTGTCAAACAAG-1_1	kidney1	1901	696	9.88953	kidney	0	0	proximal convoluted tubules	0
CAAGTTGTCAATCACG-1_1	kidney1	1707	874	6.73697	kidney	1	1	Proximal tubular_1	1
CAAGTTGTCAGAGGTG-1_1	kidney1	3647	1380	16.2874	kidney	11	9	Proximal tubular_4	9
CAAGTTGTCCCTTGCA-1_1	kidney1	5979	1557	0.886436	kidney	0	0	proximal convoluted tubules	0
CAAGTTGTCCGAGCCA-1_1	kidney1	4473	1416	5.58909	kidney	1	1	Proximal tubular_1	1
CAAGTTGTCCTGCTTG-1_1	kidney1	1207	609	9.7763	kidney	1	1	Proximal tubular_1	1
CAAGTTGTCGTCGTTC-1_1	kidney1	1123	590	8.63758	kidney	0	0	proximal convoluted tubules	0
CACAAACAGTAGCGGT-1_1	kidney1	1527	714	10.1506	kidney	0	1	Proximal tubular_1	1
CACAAACCAGATAATG-1_1	kidney1	7474	2123	14.9853	kidney	11	9	Proximal tubular_4	9
CACAAACCAGGGAGAG-1_1	kidney1	2306	1055	10.5377	kidney	11	9	Proximal tubular_4	9
CACAAACCATCGGAAG-1_1	kidney1	1990	782	5.9799	kidney	7	5	NK cell	5
CACAAACGTAGGAGTC-1_1	kidney1	8346	2218	2.22861	kidney	1	1	Proximal tubular_1	1
CACAAACGTTCCGGCA-1_1	kidney1	8558	2386	2.80439	kidney	1	1	Proximal tubular_1	1
CACAAACTCACAAACC-1_1	kidney1	1262	670	7.52773	kidney	1	1	Proximal tubular_1	1
CACAAACTCAGGATCT-1_1	kidney1	3149	1057	12.8295	kidney	1	1	Proximal tubular_1	1
CACAAACTCATCGCTC-1_1	kidney1	4039	1269	14.9294	kidney	1	1	Proximal tubular_1	1
CACAAACTCTGATTCT-1_1	kidney1	1531	705	25.8001	kidney	1	1	Proximal tubular_1	1
CACACAAAGCAGATCG-1_1	kidney1	2823	1066	10.8041	kidney	1	1	Proximal tubular_1	1
CACACAAAGCGACGTA-1_1	kidney1	1721	776	8.83207	kidney	1	1	Proximal tubular_1	1
CACACAAAGCTTATCG-1_1	kidney1	3148	1245	3.90724	kidney	1	1	Proximal tubular_1	1
CACACAAAGGCCCGTT-1_1	kidney1	2840	1073	7.67606	kidney	1	1	Proximal tubular_1	1
CACACAAAGTATCTCG-1_1	kidney1	3437	1345	4.04422	kidney	1	1	Proximal tubular_1	1
CACACAACAACACCCG-1_1	kidney1	1210	574	19.6694	kidney	1	1	Proximal tubular_1	1
CACACAACAGGGCATA-1_1	kidney1	4773	1793	4.86067	kidney	11	9	Proximal tubular_4	9
CACACAACAGTGACAG-1_1	kidney1	1635	772	11.1315	kidney	1	1	Proximal tubular_1	1
CACACAAGTAGAGCTG-1_1	kidney1	1863	905	3.43532	kidney	1	1	Proximal tubular_1	1
CACACAAGTCATACTG-1_1	kidney1	3510	1241	5.29915	kidney	1	1	Proximal tubular_1	1
CACACAAGTCCATGAT-1_1	kidney1	1545	756	5.37217	kidney	1	1	Proximal tubular_1	1
CACACAAGTCGTGGCT-1_1	kidney1	2849	1152	8.42401	kidney	1	1	Proximal tubular_1	1
CACACAAGTGGCCCTA-1_1	kidney1	4071	1486	7.44289	kidney	1	1	Proximal tubular_1	1
CACACAAGTGGTACAG-1_1	kidney1	2860	1038	15.2448	kidney	0	0	proximal convoluted tubules	0
CACACAATCAACCAAC-1_1	kidney1	5195	1837	5.64004	kidney	1	1	Proximal tubular_1	1
CACACAATCAACGCTA-1_1	kidney1	4281	1349	14.0855	kidney	1	1	Proximal tubular_1	1
CACACAATCCAAACAC-1_1	kidney1	4511	1583	2.59366	kidney	1	1	Proximal tubular_1	1
CACACAATCGTTACGA-1_1	kidney1	4388	1066	1.68642	kidney	3	0	proximal convoluted tubules	0
CACACAATCGTTTAGG-1_1	kidney1	1996	745	22.7455	kidney	0	0	proximal convoluted tubules	0
CACACAATCTCCTATA-1_1	kidney1	2161	916	12.8644	kidney	1	1	Proximal tubular_1	1
CACACCTAGATAGTCA-1_1	kidney1	1921	817	12.7538	kidney	7	5	NK cell	5
CACACCTAGATATGCA-1_1	kidney1	3087	1141	2.88306	kidney	1	1	Proximal tubular_1	1
CACACCTAGCTCCCAG-1_1	kidney1	1562	731	18.1178	kidney	1	1	Proximal tubular_1	1
CACACCTAGGACATTA-1_1	kidney1	4778	1830	5.92298	kidney	11	9	Proximal tubular_4	9
CACACCTAGGTGCTAG-1_1	kidney1	1928	864	27.8008	kidney	11	9	Proximal tubular_4	9
CACACCTAGTGGAGTC-1_1	kidney1	2609	1001	13.99	kidney	1	1	Proximal tubular_1	1
CACACCTCAATGAATG-1_1	kidney1	2620	983	13.7786	kidney	7	5	NK cell	5
CACACCTCACCAGGTC-1_1	kidney1	8276	2264	4.02368	kidney	1	1	Proximal tubular_1	1
CACACCTCACCTTGTC-1_1	kidney1	5756	1882	19.18	kidney	11	9	Proximal tubular_4	9
CACACCTCATACTCTT-1_1	kidney1	1773	798	12.1827	kidney	1	1	Proximal tubular_1	1
CACACCTGTACGACCC-1_1	kidney1	1301	710	9.99231	kidney	0	0	proximal convoluted tubules	0
CACACCTGTATCTGCA-1_1	kidney1	3015	1085	11.9071	kidney	1	1	Proximal tubular_1	1
CACACCTGTATGCTTG-1_1	kidney1	4304	1383	17.3792	kidney	1	1	Proximal tubular_1	1
CACACCTGTCCAGTAT-1_1	kidney1	1940	793	9.2268	kidney	1	1	Proximal tubular_1	1
CACACCTGTGTGCCTG-1_1	kidney1	4483	1733	8.87798	kidney	11	9	Proximal tubular_4	9
CACACCTGTTCGCTAA-1_1	kidney1	4018	1714	16.2021	kidney	11	9	Proximal tubular_4	9
CACACCTTCACCACCT-1_1	kidney1	1217	533	27.8554	kidney	1	1	Proximal tubular_1	1
CACACCTTCCTGTACC-1_1	kidney1	2700	1274	4.55556	kidney	1	1	Proximal tubular_1	1
CACACCTTCGTTACGA-1_1	kidney1	2972	1094	6.76312	kidney	1	1	Proximal tubular_1	1
CACACCTTCTGCAAGT-1_1	kidney1	3581	1138	20.9997	kidney	1	1	Proximal tubular_1	1
CACACCTTCTTGTACT-1_1	kidney1	5099	1559	9.41361	kidney	1	1	Proximal tubular_1	1
CACACTCAGACTGTAA-1_1	kidney1	1229	612	22.1318	kidney	0	0	proximal convoluted tubules	0
CACACTCAGCCAACAG-1_1	kidney1	4489	1536	10.1136	kidney	1	1	Proximal tubular_1	1
CACACTCAGGCTATCT-1_1	kidney1	1793	701	15.5605	kidney	1	1	Proximal tubular_1	1
CACACTCAGTGGGATC-1_1	kidney1	2435	973	18.0698	kidney	1	1	Proximal tubular_1	1
CACACTCCACACAGAG-1_1	kidney1	1634	595	12.4235	kidney	0	0	proximal convoluted tubules	0
CACACTCCAGTATGCT-1_1	kidney1	5139	1626	4.20315	kidney	1	1	Proximal tubular_1	1
CACACTCCAGTGAGTG-1_1	kidney1	1552	705	12.049	kidney	1	1	Proximal tubular_1	1
CACACTCGTCAGATAA-1_1	kidney1	3143	1189	4.74069	kidney	1	1	Proximal tubular_1	1
CACACTCGTCGACTAT-1_1	kidney1	1193	586	17.7703	kidney	1	1	Proximal tubular_1	1
CACACTCGTCTAAACC-1_1	kidney1	1941	857	12.1587	kidney	1	1	Proximal tubular_1	1
CACACTCGTGCTTCTC-1_1	kidney1	8393	2005	3.51483	kidney	8	7	Monocyte:CD16+	7
CACACTCTCCTTTACA-1_1	kidney1	2294	1022	4.01046	kidney	0	0	proximal convoluted tubules	0
CACAGGCAGACAGACC-1_1	kidney1	2315	771	27.689	kidney	1	1	Proximal tubular_1	1
CACAGGCAGACAGGCT-1_1	kidney1	1130	493	11.1504	kidney	3	0	proximal convoluted tubules	0
CACAGGCAGCTGCGAA-1_1	kidney1	5768	1778	2.58322	kidney	1	1	Proximal tubular_1	1
CACAGGCAGTAACCCT-1_1	kidney1	2338	906	8.63986	kidney	7	5	NK cell	5
CACAGGCAGTACACCT-1_1	kidney1	1429	646	12.3863	kidney	1	1	Proximal tubular_1	1
CACAGGCAGTACGTTC-1_1	kidney1	5380	1599	13.0483	kidney	1	1	Proximal tubular_1	1
CACAGGCAGTGTACCT-1_1	kidney1	2227	922	9.20521	kidney	1	1	Proximal tubular_1	1
CACAGGCCACAGAGGT-1_1	kidney1	2282	660	27.3006	kidney	15	11	B_cell:Naive	11
CACAGGCCACGACTCG-1_1	kidney1	2521	1176	5.27568	kidney	1	1	Proximal tubular_1	1
CACAGGCCACGGACAA-1_1	kidney1	1167	549	13.8817	kidney	0	0	proximal convoluted tubules	0
CACAGGCCATTTGCCC-1_1	kidney1	2995	1254	4.77462	kidney	11	9	Proximal tubular_4	9
CACAGGCGTAAGTGTA-1_1	kidney1	2488	1076	11.8971	kidney	1	1	Proximal tubular_1	1
CACAGGCGTATCACCA-1_1	kidney1	4081	1523	8.84587	kidney	1	1	Proximal tubular_1	1
CACAGGCGTCTCTCTG-1_1	kidney1	1195	522	14.1423	kidney	7	5	NK cell	5
CACAGGCGTGTTTGGT-1_1	kidney1	7130	2172	8.26087	kidney	1	1	Proximal tubular_1	1
CACAGGCTCCAGTATG-1_1	kidney1	3532	1162	5.06795	kidney	8	7	Monocyte:CD16+	7
CACAGTAAGCAGGTCA-1_1	kidney1	3387	1300	10.9536	kidney	11	9	Proximal tubular_4	9
CACAGTAAGCTGCCCA-1_1	kidney1	2602	1024	21.1376	kidney	7	5	NK cell	5
CACAGTAAGGCTCATT-1_1	kidney1	2364	938	11.7174	kidney	1	1	Proximal tubular_1	1
CACAGTAAGTTATCGC-1_1	kidney1	6006	1638	4.4289	kidney	8	7	Monocyte:CD16+	7
CACAGTAAGTTTGCGT-1_1	kidney1	2652	1100	10.6712	kidney	1	1	Proximal tubular_1	1
CACAGTACAAACCTAC-1_1	kidney1	2292	902	6.50087	kidney	7	5	NK cell	5
CACAGTAGTACCGGCT-1_1	kidney1	1438	676	4.31154	kidney	1	1	Proximal tubular_1	1
CACAGTAGTATTCGTG-1_1	kidney1	1241	649	4.91539	kidney	1	1	Proximal tubular_1	1
CACAGTATCAACGGCC-1_1	kidney1	1340	734	4.32836	kidney	1	1	Proximal tubular_1	1
CACAGTATCCAGTATG-1_1	kidney1	3172	976	3.72005	kidney	7	5	NK cell	5
CACAGTATCCGTAGGC-1_1	kidney1	1857	614	6.83899	kidney	7	5	NK cell	5
CACATAGAGACCGGAT-1_1	kidney1	3171	1250	10.9745	kidney	1	1	Proximal tubular_1	1
CACATAGAGAGGTACC-1_1	kidney1	1968	786	7.77439	kidney	7	5	NK cell	5
CACATAGAGTATCGAA-1_1	kidney1	1390	687	10.7914	kidney	1	1	Proximal tubular_1	1
CACATAGCACGGTAAG-1_1	kidney1	2580	913	9.76744	kidney	5	4	Macrophages	4
CACATAGCAGGTCCAC-1_1	kidney1	1769	653	8.59243	kidney	7	5	NK cell	5
CACATAGCATATGGTC-1_1	kidney1	1149	564	9.74761	kidney	1	1	Proximal tubular_1	1
CACATAGCATTTGCTT-1_1	kidney1	1246	550	21.6693	kidney	0	0	proximal convoluted tubules	0
CACATAGGTATAAACG-1_1	kidney1	1343	672	16.3812	kidney	1	1	Proximal tubular_1	1
CACATAGGTGATGTGG-1_1	kidney1	1522	677	20.1708	kidney	1	1	Proximal tubular_1	1
CACATAGGTGCCTGTG-1_1	kidney1	2383	1035	8.64457	kidney	1	1	Proximal tubular_1	1
CACATAGGTGTAAGTA-1_1	kidney1	1900	889	8.10526	kidney	1	1	Proximal tubular_1	1
CACATAGTCCAGTAGT-1_1	kidney1	2812	987	3.09388	kidney	12	10	Distal tubular cells	10
CACATAGTCCCTGACT-1_1	kidney1	1891	717	14.2782	kidney	1	1	Proximal tubular_1	1
CACATAGTCTATCCTA-1_1	kidney1	2975	1250	14.1849	kidney	11	9	Proximal tubular_4	9
CACATAGTCTGATACG-1_1	kidney1	1762	717	25.2554	kidney	1	1	Proximal tubular_1	1
CACATAGTCTGGTATG-1_1	kidney1	3877	1094	3.40469	kidney	0	0	proximal convoluted tubules	0
CACATTTAGAGTAAGG-1_1	kidney1	2251	886	9.24034	kidney	1	1	Proximal tubular_1	1
CACATTTAGATCTGCT-1_1	kidney1	1479	678	24.0027	kidney	1	1	Proximal tubular_1	1
CACATTTAGATGCCTT-1_1	kidney1	2046	831	20.4301	kidney	1	1	Proximal tubular_1	1
CACATTTAGCAACGGT-1_1	kidney1	1159	537	10.44	kidney	1	1	Proximal tubular_1	1
CACATTTAGCTATGCT-1_1	kidney1	1564	692	16.688	kidney	1	1	Proximal tubular_1	1
CACATTTAGCTCCTCT-1_1	kidney1	1976	835	12.3482	kidney	1	1	Proximal tubular_1	1
CACATTTAGGCTCATT-1_1	kidney1	3775	1514	2.88742	kidney	1	1	Proximal tubular_1	1
CACATTTAGGGTCTCC-1_1	kidney1	4591	1370	5.9682	kidney	8	7	Monocyte:CD16+	7
CACATTTAGTCGCCGT-1_1	kidney1	1603	762	6.9869	kidney	0	0	proximal convoluted tubules	0
CACATTTAGTCTTGCA-1_1	kidney1	2502	1139	13.1095	kidney	1	1	Proximal tubular_1	1
CACATTTAGTGAAGTT-1_1	kidney1	5241	1718	4.48388	kidney	1	1	Proximal tubular_1	1
CACATTTGTCATGCAT-1_1	kidney1	2294	846	22.5371	kidney	1	1	Proximal tubular_1	1
CACATTTGTCGATTGT-1_1	kidney1	1303	507	29.2402	kidney	0	0	proximal convoluted tubules	0
CACATTTGTCGCATAT-1_1	kidney1	1124	473	5.33808	kidney	1	1	Proximal tubular_1	1
CACATTTGTCGGGTCT-1_1	kidney1	2151	905	16.7364	kidney	1	1	Proximal tubular_1	1
CACATTTGTCTTCTCG-1_1	kidney1	2323	934	23.5471	kidney	1	1	Proximal tubular_1	1
CACATTTGTGAAAGAG-1_1	kidney1	2483	979	11.2364	kidney	7	5	NK cell	5
CACATTTTCAGAAATG-1_1	kidney1	1395	670	6.16487	kidney	1	1	Proximal tubular_1	1
CACATTTTCTGTCTCG-1_1	kidney1	1377	686	13.3624	kidney	1	1	Proximal tubular_1	1
CACCACTAGAACTGTA-1_1	kidney1	2457	900	29.711	kidney	1	1	Proximal tubular_1	1
CACCACTAGCTAACTC-1_1	kidney1	1600	615	11.3125	kidney	0	0	proximal convoluted tubules	0
CACCACTAGTGTACTC-1_1	kidney1	1447	720	8.70767	kidney	1	1	Proximal tubular_1	1
CACCACTCAATTGCTG-1_1	kidney1	2422	1009	8.71181	kidney	1	1	Proximal tubular_1	1
CACCACTCACTCTGTC-1_1	kidney1	1442	753	5.40915	kidney	1	1	Proximal tubular_1	1
CACCACTCAGCTCGCA-1_1	kidney1	4452	1268	19.0925	kidney	1	1	Proximal tubular_1	1
CACCACTGTCGCGGTT-1_1	kidney1	3515	1219	10.8393	kidney	1	1	Proximal tubular_1	1
CACCACTTCCGTTGCT-1_1	kidney1	1194	579	17.1692	kidney	1	1	Proximal tubular_1	1
CACCACTTCGCATGGC-1_1	kidney1	1801	758	8.82843	kidney	1	1	Proximal tubular_1	1
CACCACTTCTGATACG-1_1	kidney1	5372	1323	22.3567	kidney	15	11	B_cell:Naive	11
CACCAGGAGAAGATTC-1_1	kidney1	2414	750	3.68683	kidney	7	5	NK cell	5
CACCAGGAGACTTGAA-1_1	kidney1	3032	1235	14.8747	kidney	1	1	Proximal tubular_1	1
CACCAGGAGAGGGATA-1_1	kidney1	1420	673	17.7465	kidney	1	1	Proximal tubular_1	1
CACCAGGAGCCCAACC-1_1	kidney1	1835	756	9.42779	kidney	7	5	NK cell	5
CACCAGGAGCGTGAAC-1_1	kidney1	1381	613	6.51702	kidney	7	5	NK cell	5
CACCAGGAGCGTTGCC-1_1	kidney1	1315	621	28.4411	kidney	0	0	proximal convoluted tubules	0
CACCAGGAGTACGCCC-1_1	kidney1	2188	906	17.3675	kidney	1	1	Proximal tubular_1	1
CACCAGGCACCGGAAA-1_1	kidney1	1923	895	12.8445	kidney	6	6	Fibroblasts	6
CACCAGGCACGTAAGG-1_1	kidney1	1198	599	12.6043	kidney	1	1	Proximal tubular_1	1
CACCAGGCAGGTCCAC-1_1	kidney1	2143	845	11.1526	kidney	0	0	proximal convoluted tubules	0
CACCAGGCAGTAAGAT-1_1	kidney1	3719	1426	4.92068	kidney	1	1	Proximal tubular_1	1
CACCAGGCAGTAGAGC-1_1	kidney1	6027	2166	3.98208	kidney	11	9	Proximal tubular_4	9
CACCAGGCAGTCCTTC-1_1	kidney1	1558	690	11.4249	kidney	1	1	Proximal tubular_1	1
CACCAGGCATCCCATC-1_1	kidney1	1904	663	17.2269	kidney	1	1	Proximal tubular_1	1
CACCAGGGTAGAAAGG-1_1	kidney1	2221	938	11.1661	kidney	1	1	Proximal tubular_1	1
CACCAGGGTATCTGCA-1_1	kidney1	1344	706	9.82143	kidney	1	1	Proximal tubular_1	1
CACCAGGGTCTCAACA-1_1	kidney1	1730	711	28.4971	kidney	1	1	Proximal tubular_1	1
CACCAGGGTCTTCGTC-1_1	kidney1	4610	1709	2.14751	kidney	1	1	Proximal tubular_1	1
CACCAGGGTGGTCTCG-1_1	kidney1	2462	843	18.3591	kidney	1	1	Proximal tubular_1	1
CACCAGGTCAAACAAG-1_1	kidney1	2474	895	17.3808	kidney	1	1	Proximal tubular_1	1
CACCAGGTCCCAACGG-1_1	kidney1	6647	1906	7.50715	kidney	8	7	Monocyte:CD16+	7
CACCAGGTCCCTTGCA-1_1	kidney1	1639	764	15.3142	kidney	1	1	Proximal tubular_1	1
CACCAGGTCCGCAAGC-1_1	kidney1	6737	1877	4.21553	kidney	1	1	Proximal tubular_1	1
CACCTTGAGGTCGGAT-1_1	kidney1	2997	1052	16.65	kidney	1	1	Proximal tubular_1	1
CACCTTGCAATGGATA-1_1	kidney1	1385	783	4.90975	kidney	1	1	Proximal tubular_1	1
CACCTTGCACAGTCGC-1_1	kidney1	2516	1113	4.45151	kidney	1	1	Proximal tubular_1	1
CACCTTGCACGAAACG-1_1	kidney1	2376	975	4.67172	kidney	1	1	Proximal tubular_1	1
CACCTTGCACTTCGAA-1_1	kidney1	1375	558	21.7455	kidney	0	0	proximal convoluted tubules	0
CACCTTGCATACGCTA-1_1	kidney1	1878	680	27.4228	kidney	1	1	Proximal tubular_1	1
CACCTTGCATGCCTAA-1_1	kidney1	3757	1252	3.24727	kidney	0	0	proximal convoluted tubules	0
CACCTTGCATGTTCCC-1_1	kidney1	1437	607	16.4231	kidney	0	0	proximal convoluted tubules	0
CACCTTGGTGCTTCTC-1_1	kidney1	2791	1282	7.6675	kidney	1	1	Proximal tubular_1	1
CACCTTGGTGTAACGG-1_1	kidney1	4657	1520	14.2152	kidney	1	1	Proximal tubular_1	1
CACCTTGGTTCCCGAG-1_1	kidney1	3400	1258	6.88235	kidney	1	1	Proximal tubular_1	1
CACCTTGTCAGATAAG-1_1	kidney1	1516	645	16.095	kidney	1	1	Proximal tubular_1	1
CACCTTGTCTGCTGCT-1_1	kidney1	7119	1971	2.41607	kidney	1	1	Proximal tubular_1	1
CACTCCAAGAGAGCTC-1_1	kidney1	2566	879	7.79423	kidney	1	1	Proximal tubular_1	1
CACTCCAAGAGCAATT-1_1	kidney1	2011	872	7.35952	kidney	1	1	Proximal tubular_1	1
CACTCCAAGTCAAGCG-1_1	kidney1	1915	789	3.91645	kidney	7	5	NK cell	5
CACTCCAAGTTAGCGG-1_1	kidney1	1421	603	16.8895	kidney	1	1	Proximal tubular_1	1
CACTCCAAGTTGAGTA-1_1	kidney1	1847	752	24.418	kidney	1	1	Proximal tubular_1	1
CACTCCACAGTTTACG-1_1	kidney1	3562	1165	14.1494	kidney	1	1	Proximal tubular_1	1
CACTCCAGTACTTCTT-1_1	kidney1	1343	658	21.1467	kidney	1	1	Proximal tubular_1	1
CACTCCAGTGCACTTA-1_1	kidney1	2770	1135	11.8051	kidney	1	1	Proximal tubular_1	1
CACTCCAGTGGTCCGT-1_1	kidney1	1744	844	14.5642	kidney	1	1	Proximal tubular_1	1
CACTCCAGTGTCGCTG-1_1	kidney1	3110	1196	2.82958	kidney	1	1	Proximal tubular_1	1
CACTCCAGTTCACCTC-1_1	kidney1	3857	1213	10.7078	kidney	1	1	Proximal tubular_1	1
CACTCCAGTTCTGGTA-1_1	kidney1	2134	1007	8.24742	kidney	1	1	Proximal tubular_1	1
CACTCCATCAACGGGA-1_1	kidney1	1355	628	13.2841	kidney	0	0	proximal convoluted tubules	0
CACTCCATCACAGTAC-1_1	kidney1	2736	1139	13.7792	kidney	1	1	Proximal tubular_1	1
CACTCCATCATGTCTT-1_1	kidney1	1543	708	6.28645	kidney	7	5	NK cell	5
CACTCCATCTCATTCA-1_1	kidney1	1168	591	12.3288	kidney	1	1	Proximal tubular_1	1
CAGAATCAGATCTGCT-1_1	kidney1	6110	1882	2.53682	kidney	1	1	Proximal tubular_1	1
CAGAATCAGCAGCCTC-1_1	kidney1	1484	806	3.50404	kidney	1	1	Proximal tubular_1	1
CAGAATCAGGAATTAC-1_1	kidney1	1945	936	9.76864	kidney	1	1	Proximal tubular_1	1
CAGAATCAGGCGACAT-1_1	kidney1	1828	759	16.5755	kidney	1	1	Proximal tubular_1	1
CAGAATCCAAGACACG-1_1	kidney1	4129	1430	23.226	kidney	1	1	Proximal tubular_1	1
CAGAATCCATATACGC-1_1	kidney1	4857	1548	2.63537	kidney	1	1	Proximal tubular_1	1
CAGAATCCATTCTTAC-1_1	kidney1	1834	798	4.6892	kidney	1	1	Proximal tubular_1	1
CAGAATCGTCCTCTTG-1_1	kidney1	1596	672	13.8471	kidney	0	0	proximal convoluted tubules	0
CAGAATCGTCTAACGT-1_1	kidney1	2887	922	11.1188	kidney	1	1	Proximal tubular_1	1
CAGAATCGTGCGGTAA-1_1	kidney1	1459	615	29.7464	kidney	0	0	proximal convoluted tubules	0
CAGAATCGTTTGCATG-1_1	kidney1	1165	564	21.03	kidney	0	0	proximal convoluted tubules	0
CAGAATCGTTTGGCGC-1_1	kidney1	1880	770	16.8617	kidney	1	1	Proximal tubular_1	1
CAGAATCTCGTAGATC-1_1	kidney1	4011	1487	13.5627	kidney	1	1	Proximal tubular_1	1
CAGAATCTCTGTCTAT-1_1	kidney1	5678	2025	2.677	kidney	1	1	Proximal tubular_1	1
CAGAGAGAGACAGACC-1_1	kidney1	2457	1027	9.52381	kidney	1	1	Proximal tubular_1	1
CAGAGAGAGATACACA-1_1	kidney1	1775	722	22.8169	kidney	1	1	Proximal tubular_1	1
CAGAGAGAGCGACGTA-1_1	kidney1	3059	794	3.53057	kidney	7	5	NK cell	5
CAGAGAGAGCTGGAAC-1_1	kidney1	3796	1198	4.03056	kidney	1	1	Proximal tubular_1	1
CAGAGAGCAAAGCAAT-1_1	kidney1	3234	1154	4.11255	kidney	1	1	Proximal tubular_1	1
CAGAGAGCAAGCTGTT-1_1	kidney1	4174	1400	19.0465	kidney	1	1	Proximal tubular_1	1
CAGAGAGCATACCATG-1_1	kidney1	3486	1083	17.1256	kidney	1	1	Proximal tubular_1	1
CAGAGAGCATGCTGGC-1_1	kidney1	2050	855	5.56098	kidney	7	5	NK cell	5
CAGAGAGCATTCACTT-1_1	kidney1	3540	1234	5.19774	kidney	1	1	Proximal tubular_1	1
CAGAGAGGTGTGGTTT-1_1	kidney1	2583	993	15.5246	kidney	1	1	Proximal tubular_1	1
CAGAGAGTCCAGGGCT-1_1	kidney1	2078	870	15.3513	kidney	1	1	Proximal tubular_1	1
CAGAGAGTCTATGTGG-1_1	kidney1	1343	610	16.3068	kidney	1	1	Proximal tubular_1	1
CAGAGAGTCTTGAGAC-1_1	kidney1	4977	1649	3.63673	kidney	1	1	Proximal tubular_1	1
CAGATCAAGGCAAAGA-1_1	kidney1	2298	908	13.7946	kidney	0	0	proximal convoluted tubules	0
CAGATCAAGGCTATCT-1_1	kidney1	2372	783	8.4317	kidney	7	5	NK cell	5
CAGATCAAGGTAGCTG-1_1	kidney1	3740	1279	9.06417	kidney	1	1	Proximal tubular_1	1
CAGATCAAGGTTCCTA-1_1	kidney1	9719	2161	10.8756	kidney	1	1	Proximal tubular_1	1
CAGATCACATAGTAAG-1_1	kidney1	3250	1490	5.35385	kidney	7	5	NK cell	5
CAGATCACATGGATGG-1_1	kidney1	2321	923	23.6967	kidney	1	1	Proximal tubular_1	1
CAGATCAGTCGGATCC-1_1	kidney1	3643	1291	25.9676	kidney	11	9	Proximal tubular_4	9
CAGATCAGTCGGCACT-1_1	kidney1	2916	1012	17.1125	kidney	1	1	Proximal tubular_1	1
CAGATCAGTTGTACAC-1_1	kidney1	1550	710	9.29032	kidney	1	1	Proximal tubular_1	1
CAGATCATCGACCAGC-1_1	kidney1	1294	694	14.8377	kidney	11	9	Proximal tubular_4	9
CAGCAGCAGAAGGCCT-1_1	kidney1	1240	599	9.91935	kidney	1	1	Proximal tubular_1	1
CAGCAGCAGAGAGCTC-1_1	kidney1	3184	1281	5.93593	kidney	1	1	Proximal tubular_1	1
CAGCAGCAGCCAGAAC-1_1	kidney1	1704	766	17.3709	kidney	1	1	Proximal tubular_1	1
CAGCAGCAGGGAACGG-1_1	kidney1	1677	727	8.52713	kidney	7	5	NK cell	5
CAGCAGCAGTGAAGTT-1_1	kidney1	1351	563	16.2842	kidney	1	1	Proximal tubular_1	1
CAGCAGCAGTGACTCT-1_1	kidney1	1596	673	10.5263	kidney	0	0	proximal convoluted tubules	0
CAGCAGCCACCTGGTG-1_1	kidney1	2101	826	19.3717	kidney	1	1	Proximal tubular_1	1
CAGCAGCCAGGACGTA-1_1	kidney1	4103	1191	9.57836	kidney	0	0	proximal convoluted tubules	0
CAGCAGCCATTATCTC-1_1	kidney1	1396	569	26.5043	kidney	1	1	Proximal tubular_1	1
CAGCAGCGTCTGATTG-1_1	kidney1	6111	1775	4.48372	kidney	1	1	Proximal tubular_1	1
CAGCAGCGTTAGTGGG-1_1	kidney1	2143	887	7.41951	kidney	1	1	Proximal tubular_1	1
CAGCAGCTCCAGAGGA-1_1	kidney1	1191	571	11.419	kidney	1	1	Proximal tubular_1	1
CAGCAGCTCTTTCCTC-1_1	kidney1	1973	868	9.93411	kidney	7	5	NK cell	5
CAGCATAAGCACGCCT-1_1	kidney1	1493	803	8.03751	kidney	1	1	Proximal tubular_1	1
CAGCATAAGCCAGTAG-1_1	kidney1	8846	2033	1.0061	kidney	1	1	Proximal tubular_1	1
CAGCATACACCGGAAA-1_1	kidney1	1134	558	10.582	kidney	1	1	Proximal tubular_1	1
CAGCATACAGATTGCT-1_1	kidney1	1254	665	7.73525	kidney	1	1	Proximal tubular_1	1
CAGCATAGTACTCGCG-1_1	kidney1	2494	1009	9.74338	kidney	1	1	Proximal tubular_1	1
CAGCATAGTCAGAGGT-1_1	kidney1	6593	1932	3.45821	kidney	1	1	Proximal tubular_1	1
CAGCATAGTCATGCCG-1_1	kidney1	2019	918	10.6488	kidney	1	1	Proximal tubular_1	1
CAGCATAGTCGAGTTT-1_1	kidney1	3647	1387	1.72745	kidney	1	1	Proximal tubular_1	1
CAGCATATCACATGCA-1_1	kidney1	4088	1515	1.61448	kidney	1	1	Proximal tubular_1	1
CAGCATATCCAAACTG-1_1	kidney1	1955	760	21.3811	kidney	1	1	Proximal tubular_1	1
CAGCATATCGAACGGA-1_1	kidney1	2218	915	7.39405	kidney	1	1	Proximal tubular_1	1
CAGCATATCTTCATGT-1_1	kidney1	4214	1387	14.0721	kidney	1	1	Proximal tubular_1	1
CAGCATATCTTTAGGG-1_1	kidney1	2295	1001	6.23094	kidney	1	1	Proximal tubular_1	1
CAGCCGAAGATGCCAG-1_1	kidney1	7307	2019	4.46148	kidney	1	1	Proximal tubular_1	1
CAGCCGAAGCTGAACG-1_1	kidney1	1352	645	8.87574	kidney	1	1	Proximal tubular_1	1
CAGCCGAAGTGTACTC-1_1	kidney1	4119	1482	4.49138	kidney	1	1	Proximal tubular_1	1
CAGCCGACAACTGCGC-1_1	kidney1	1667	828	1.9796	kidney	1	1	Proximal tubular_1	1
CAGCCGACAATCTACG-1_1	kidney1	1554	726	12.0335	kidney	1	1	Proximal tubular_1	1
CAGCCGACAATGGAAT-1_1	kidney1	5740	1550	19.3206	kidney	1	1	Proximal tubular_1	1
CAGCCGACAGCATACT-1_1	kidney1	2328	797	4.85395	kidney	1	1	Proximal tubular_1	1
CAGCCGACATCGATTG-1_1	kidney1	2591	1080	14.4732	kidney	1	1	Proximal tubular_1	1
CAGCCGAGTAAATACG-1_1	kidney1	2344	987	4.0529	kidney	7	5	NK cell	5
CAGCCGAGTCTAGCGC-1_1	kidney1	2666	1018	14.9287	kidney	1	1	Proximal tubular_1	1
CAGCCGAGTTATGTGC-1_1	kidney1	5604	1777	1.87366	kidney	1	1	Proximal tubular_1	1
CAGCCGAGTTCCACAA-1_1	kidney1	2272	853	7.96655	kidney	8	7	Monocyte:CD16+	7
CAGCCGATCACTTCAT-1_1	kidney1	4833	1476	12.8078	kidney	1	1	Proximal tubular_1	1
CAGCCGATCCGCGCAA-1_1	kidney1	1232	592	22.4838	kidney	1	1	Proximal tubular_1	1
CAGCCGATCTCTAGGA-1_1	kidney1	2355	864	21.5711	kidney	1	1	Proximal tubular_1	1
CAGCGACAGAGGTACC-1_1	kidney1	1348	634	8.08605	kidney	12	10	Distal tubular cells	10
CAGCGACAGCACCGCT-1_1	kidney1	2140	846	10	kidney	1	1	Proximal tubular_1	1
[truncated: 26,590 more rows]

## Sheet: MOCDE AND Degree AND MCC 
Only MOCDE	Only Degree	Only MCC	MOCDE AND Degree NOT MCC	MOCDE AND MCC NOT Degree	Degree AND MCC NOT MOCDE	MOCDE AND Degree AND MCC
LGALS3			CTSD	LCN2	TIMP1	CST3
CXCL12			APP	CTSB		APOE
				B2M		ALB
						SPP1
						CLU
						SERPINA1

## Sheet: IMC
APOE
name	image area	Integrated Optical Density	Mean optical density
C2301914-11 3um 200X	2073600	12940.4	0.00624053
C2302118-9 3um 200X	2073600	221530	0.106833
C2302246-15 3um 200X	2073600	345737	0.166733
KB2300700 200X	2073600	2130.65	0.00102751
KB2200889 200X	2073600	6412.43	0.00309241
KB2300056 200X	2073600	2272.49	0.00109592
ALB
C2301914-11 3um 200X	2073600	55007.5	0.0265276
C2302118-9 3um 200X	2073600	29038.8	0.014004
C2302246-15 3um 200X	2073600	24233.5	0.0116867
KB2300056 200X	2073600	12825.5	0.00618514
KB2200889 200X	2073600	13883.3	0.00669527
KB2300700 200X	2073600	14531.4	0.0070078
CLU
C2301914-11 3um 200X.tif	2073600	9888.16	0.00476859
C2302118-9 3um 200X.tif	2073600	19200	0.00925926
C2302246-15 3um 200X.tif:2	2073600	15606.4	0.00752621
KB2200213 200X.tif	2073600	93927.9	0.045297
KB2200498 200X.tif	2073600	124103	0.0598492
KB2200889 200X.tif	2073600	151123	0.0728795
KB2208637 200X.tif	2073600	23670.4	0.0114151
KB2300056 200X.tif	2073600	41990.1	0.0202499
KB2300700 200X.tif	2073600	79286.1	0.038236
CST3
C2301914-11 3um 200X.tif	2073600	3606.76	0.00173937
C2302118-9 3um 200X.tif	2073600	1107.6	0.000534142
C2302246-15 3um 200X.tif:2	2073600	4367.99	0.00210648
KB2200498 200X.tif	2073600	31576.4	0.0152278
KB2200889 200X.tif	2073600	158121	0.0762546
KB2208637 200X.tif	2073600	26194.9	0.0126326
KB2208637-2 200X.tif	2073600	21665.6	0.0104483
KB2300056 200X.tif	2073600	89900.3	0.0433547
KB2300700 200X.tif	2073600	58470.8	0.0281977
SERPINA1
C2301914-11 3um 200X.tif	2073600	7662.02	0.00369503
C2302118-9 3um 200X.tif	2073600	4591.16	0.0022141
C2302246-15 3um 200X.tif:2	2073600	3024.56	0.00145861
KB2200213 200X.tif	2073600	74281.3	0.0358224
KB2200498 200X.tif	2073600	5991.55	0.00288944
KB2200889 200X.tif	2073600	37308.1	0.017992
KB2208637 200X.tif	2073600	30055	0.0144941
KB2300056 200X.tif	2073600	57084.1	0.027529
KB2300700 200X.tif	2073600	17310.1	0.00834783
SPP1
C2301914-11 3um 200X.tif	2073600	25645.1	0.0123674
C2302118-9 3um 200X.tif	2073600	14456.9	0.00697189
C2302246-15 3um 200X.tif:2	2073600	10768.2	0.00519299
KB2200498 200X.tif	2073600	150666	0.072659
KB2200889 200X.tif	2073600	123421	0.0595201
KB2208637 200X.tif	2073600	149601	0.0721457
KB2208637-2 200X.tif	2073600	90076.7	0.0434398
KB2300056 200X.tif	2073600	102916	0.0496318
KB2300700 200X.tif	2073600	88771	0.0428101

## Sheet: Key EP-Genes expression by RNA-
	CST3	APOE	ALB	SPP1	SERPINA1	CLU
FSGS	1	1	0	1	0	0
FSGS	0	1	0	1.58496	1	0
FSGS	0	0	1	0	0	0
FSGS	1	1	0	1	0	1
FSGS	3.16993	4.70044	1.58496	4	0	1
FSGS	0	0	0	2	0	0
Normal	3	0	0	0	1.58496	1
Normal	2	0	0	0	1	0
Normal	0	0	0	0	1	1
Normal	1	0	0	1	1.58496	0
Normal	2	0	0	0	0	0
Normal	1.58496	0	0	0	0	0
