# Supplementary material for: Urinary SPP1 has potential as a non‐invasive diagnostic marker for focal segmental glomerulosclerosis
Source: FEBS Open Bio. 2023 Sep 27;13(11):2061–80. doi: 10.1002/2211-5463.13704 (PMC10626280; doi:10.1002/2211-5463.13704)
Supplement: Supplementary file 3 — Data S2. Urinary raw sequencing data. [file FEB4-13-2061-s003.csv]

	FSGS1	FSGS2	FSGS3	FSGS4	FSGS5	FSGS6	Normal1	Normal2	Normal3	Normal4	Normal5	Normal6
TSPAN6	1	0	0	0	0	0	17	4	3	2	2	4
TNMD	0	0	0	0	1	0	0	0	0	0	0	0
DPM1	0	0	0	0	0	0	0	0	0	0	0	0
SCYL3	0	0	0	0	1	0	1	0	0	0	1	0
C1orf112	0	0	0	0	0	0	0	0	0	0	0	0
FGR	0	0	0	0	0	0	0	0	0	0	0	0
CFH	0	0	0	0	0	0	1	0	1	0	0	0
FUCA2	0	0	0	0	1	0	3	0	0	0	0	0
GCLC	0	0	1	2	2	0	0	0	0	0	0	1
NFYA	0	0	0	0	0	1	0	0	0	0	0	0
STPG1	0	0	0	8	6	0	0	0	0	0	0	0
NIPAL3	0	0	0	2	8	0	0	0	1	0	0	0
LAS1L	1	0	0	0	0	0	1	0	0	0	0	0
ENPP4	0	0	0	0	0	0	3	1	2	1	0	1
SEMA3F	1	0	0	0	1	1	3	1	0	0	1	0
CFTR	0	0	0	3	0	1	0	0	0	0	0	0
ANKIB1	0	2	0	1	4	0	0	0	0	1	0	0
KRIT1	0	0	0	1	1	0	0	0	0	0	0	0
RAD52	0	0	0	0	0	0	0	0	0	0	0	0
BAD	0	1	0	0	0	0	0	1	0	0	0	0
LAP3	0	0	0	0	1	0	2	0	1	0	1	0
CD99	0	0	0	0	1	0	6	0	2	0	1	0
HS3ST1	1	1	0	7	6	1	1	0	0	1	0	0
AOC1	0	0	0	2	1	0	0	0	0	0	0	0
WNT16	0	0	0	0	0	0	0	0	0	0	0	0
HECW1	0	1	1	0	1	0	0	1	0	0	0	0
MAD1L1	0	0	0	0	0	0	0	0	0	0	0	0
LASP1	0	1	0	3	2	0	6	2	5	1	1	1
SNX11	0	0	0	0	2	0	0	0	0	0	0	0
TMEM176A	0	0	1	0	2	0	0	0	0	0	0	0
M6PR	0	0	0	1	2	0	0	0	0	0	0	0
KLHL13	0	0	0	0	2	0	0	0	0	0	0	0
CYP26B1	0	0	0	0	0	0	0	0	0	0	0	0
ICA1	0	0	0	2	2	0	3	0	0	0	0	0
DBNDD1	0	0	0	0	0	0	1	1	0	0	0	0
ALS2	0	0	0	0	0	0	0	1	0	0	0	0
CASP10	0	0	0	0	0	0	1	0	1	0	1	0
CFLAR	1	0	1	4	12	1	9	4	1	0	0	1
TFPI	0	0	0	0	1	0	0	2	1	0	0	0
NDUFAF7	0	0	0	0	0	0	0	0	0	0	0	0
RBM5	0	2	0	11	10	0	4	1	0	1	0	1
MTMR7	0	0	0	1	0	0	0	0	0	0	0	0
SLC7A2	0	0	0	0	1	1	0	0	0	0	0	0
ARF5	0	0	0	0	0	0	0	0	0	0	0	0
SARM1	0	0	0	1	1	0	0	0	0	0	0	0
POLDIP2	0	0	0	3	3	0	0	1	0	0	0	0
PLXND1	1	0	0	2	2	0	1	0	1	0	0	0
AK2	0	0	1	0	0	0	0	0	0	0	0	1
CD38	0	0	0	0	0	0	0	0	0	0	0	0
FKBP4	1	0	0	2	0	0	1	0	1	0	0	0
KDM1A	0	0	0	0	1	0	0	0	0	0	0	0
RBM6	0	0	0	9	7	0	1	0	0	0	0	0
CAMKK1	1	0	0	2	1	0	0	0	1	0	0	1
RECQL	0	0	0	0	0	0	0	0	0	0	0	0
VPS50	0	0	0	0	0	0	0	0	0	0	0	0
HSPB6	0	0	0	0	0	0	0	0	0	0	0	0
ARHGAP33	0	2	0	0	0	0	0	1	0	0	0	0
NDUFAB1	0	0	0	5	1	1	1	0	1	0	0	0
PDK4	0	0	0	3	1	0	0	0	0	0	0	0
SLC22A16	0	0	0	0	0	0	0	0	0	0	0	0
ZMYND10	0	0	0	0	1	0	0	0	0	0	0	0
ABCB5	0	0	1	0	0	0	0	0	0	0	1	0
ARX	0	0	0	1	0	0	0	0	0	0	0	0
SLC25A13	0	0	0	4	2	0	2	1	0	0	0	1
ST7	0	0	0	0	0	0	0	0	0	0	0	0
CDC27	0	0	1	1	1	0	0	0	1	0	0	0
SLC4A1	0	0	0	7	5	0	0	0	1	0	0	0
CALCR	0	0	0	1	0	0	0	0	0	0	0	0
HCCS	0	0	0	0	2	0	0	0	0	0	0	0
DVL2	2	0	0	3	3	0	1	0	0	0	0	0
PRSS22	1	0	0	0	2	0	64	7	9	4	12	7
UPF1	0	0	0	0	0	1	3	0	1	0	1	2
SKAP2	0	0	0	2	7	0	1	0	0	1	0	0
SLC25A5	1	0	0	0	1	0	1	0	0	0	0	0
MCUB	0	0	0	1	1	0	0	0	0	0	0	0
HOXA11	0	0	0	1	0	0	0	0	0	0	0	0
POLR2J	0	0	0	0	3	0	1	1	0	0	2	0
DHX33	0	0	0	6	6	0	0	0	0	0	0	0
MEOX1	0	0	0	0	0	0	0	0	0	0	0	0
THSD7A	0	0	0	5	3	0	0	0	0	0	0	0
LIG3	0	0	0	3	0	0	0	0	0	0	0	0
RPAP3	1	0	0	0	3	0	0	0	0	0	0	0
ACSM3	0	1	0	2	0	0	0	0	1	0	0	0
REXO5	0	0	0	8	6	0	0	0	0	0	0	0
CIAPIN1	0	0	0	0	2	0	0	0	0	0	0	0
SPPL2B	1	1	0	2	1	0	1	0	0	0	1	0
FAM214B	0	0	0	1	0	1	1	0	0	0	0	0
COPZ2	0	0	0	0	0	0	0	0	0	0	0	0
PRKAR2B	0	0	0	0	0	0	0	0	0	0	0	0
MSL3	0	0	0	0	0	0	0	0	0	0	0	0
CREBBP	0	0	0	1	1	0	4	0	1	0	0	1
TSPOAP1	0	0	0	1	1	0	0	0	0	0	0	0
MPO	0	0	0	1	0	0	0	0	0	0	0	0
PON1	0	0	0	1	0	0	0	0	0	0	0	0
GCFC2	0	0	0	0	1	1	1	0	0	0	0	0
WDR54	0	0	0	1	4	0	0	0	0	0	0	0
CROT	0	0	1	0	0	0	0	0	0	0	0	0
ABCB4	0	1	0	6	5	1	0	1	0	0	0	0
KMT2E	0	0	0	3	4	0	2	2	0	1	0	0
RHBDD2	0	0	0	0	1	0	0	2	1	0	0	0
SOX8	0	0	0	0	0	0	0	0	0	0	0	0
IBTK	0	0	0	2	5	0	1	0	0	0	0	0
ZNF195	0	0	0	2	2	0	1	0	0	0	0	0
MYCBP2	0	0	1	11	8	0	1	0	1	1	0	0
FBXL3	0	0	0	0	0	0	0	0	0	0	1	0
ITGAL	0	0	0	3	7	0	1	0	1	0	0	0
PDK2	0	0	0	0	0	0	0	0	1	0	0	0
ITGA3	0	0	0	6	7	0	0	0	0	0	1	0
ZFX	0	0	0	2	1	0	1	0	0	0	0	0
LAMP2	0	0	0	1	0	0	3	3	0	1	0	0
ITGA2B	0	0	0	3	2	1	0	0	0	0	0	0
ASB4	0	0	0	1	0	0	0	0	0	0	0	0
GDE1	0	0	0	3	1	0	2	0	0	0	0	0
REX1BD	0	0	0	0	0	0	0	0	0	0	0	0
CRLF1	0	1	0	1	0	0	0	0	0	0	0	0
OSBPL7	0	0	0	1	0	0	0	0	3	0	0	0
TMEM98	0	0	0	0	0	0	0	0	0	0	0	0
YBX2	0	1	0	0	0	0	1	0	0	1	0	0
KRT33A	0	0	0	0	0	0	0	0	0	0	0	0
MAP3K14	0	0	0	1	1	0	0	0	0	0	0	0
ABCC8	0	2	0	7	9	1	0	0	0	0	0	0
CACNG3	0	0	0	0	0	0	0	0	0	0	0	0
TMEM132A	0	0	0	0	0	0	0	0	0	0	0	0
AP2B1	0	0	0	0	0	0	1	0	0	0	0	0
TAC1	0	0	0	0	0	0	0	0	0	0	0	0
ZNF263	0	0	0	1	0	0	0	0	0	0	0	0
CX3CL1	0	0	0	1	0	0	0	0	0	0	0	0
SPATA20	0	0	0	0	0	0	0	0	0	0	0	0
CACNA1G	0	0	0	2	6	0	0	1	0	0	0	0
TNFRSF12A	0	0	0	0	3	0	0	0	1	0	0	0
DLX6	0	0	0	0	1	0	0	0	0	0	0	0
MAP3K9	1	1	0	4	6	0	1	0	1	0	0	1
RALA	1	0	0	0	0	0	17	1	0	1	3	2
BAIAP2L1	0	0	0	6	3	1	1	0	0	1	2	0
KDM7A	0	0	0	2	3	0	0	0	0	0	0	0
ETV1	0	0	0	0	0	0	0	0	0	0	0	0
AGK	0	0	0	0	1	0	0	0	0	0	0	0
ALDH3B1	0	0	0	6	3	0	1	1	0	1	0	1
TTC22	0	0	0	0	0	1	18	9	4	2	7	4
PHTF2	0	0	0	0	1	0	1	0	0	0	1	0
CCL26	0	0	0	1	2	0	0	0	0	0	0	0
FARP2	1	0	0	3	2	0	0	0	0	0	0	0
USH1C	0	0	0	0	0	0	0	0	0	0	0	0
GGCT	1	0	0	0	0	0	0	0	0	0	0	0
DBF4	0	0	0	0	1	0	0	0	0	0	0	0
TBXA2R	0	0	0	2	0	0	0	0	0	0	0	0
IFRD1	0	0	0	1	0	0	6	3	1	2	4	2
COX10	0	0	0	0	0	0	0	0	0	0	0	0
GTF2IRD1	0	0	1	6	5	1	1	0	0	0	0	2
PAF1	0	0	0	1	0	0	8	0	0	0	1	1
VPS41	1	0	0	2	2	0	1	0	0	0	0	0
ARHGAP44	0	0	1	10	7	0	0	0	0	0	0	0
ELAC2	1	1	0	0	0	0	0	0	0	0	0	0
SCIN	0	1	1	6	6	0	1	0	0	0	0	0
ARSD	0	0	0	9	5	0	0	0	0	0	0	0
PNPLA4	0	0	0	0	0	0	0	0	0	0	0	0
MYH13	0	0	0	3	0	0	0	0	0	0	0	0
ADIPOR2	1	0	1	1	1	1	20	1	1	0	2	1
CDKL3	0	0	0	0	0	0	0	0	0	0	0	0
UPP2	0	0	0	1	1	0	0	0	0	0	0	0
PRSS21	0	0	0	0	0	0	0	0	0	0	1	0
MARK4	0	0	0	13	4	0	3	0	0	0	0	0
PROM1	0	0	0	0	0	0	0	0	0	1	0	0
CCDC124	0	0	0	8	3	0	1	0	0	0	1	0
CEACAM21	0	0	0	1	0	0	0	0	0	0	0	0
PAFAH1B1	0	0	0	0	0	0	2	0	0	0	0	0
NOS2	0	0	0	1	0	0	0	0	0	0	0	0
DNAH9	0	0	0	4	3	0	0	0	0	0	0	0
KIAA0100	0	0	0	2	1	0	1	0	0	0	0	0
SLC13A2	0	0	0	0	0	0	0	0	0	0	0	0
GAS7	0	0	0	3	4	0	0	0	0	0	0	0
TRAPPC6A	0	0	0	0	0	0	0	0	0	0	0	0
MATK	0	0	0	3	1	0	0	0	0	0	0	0
CEACAM7	1	0	0	0	0	0	31	5	6	4	7	3
CD79B	0	0	0	0	0	0	0	0	0	0	0	0
SCN4A	0	0	0	1	0	0	0	0	0	0	0	0
ST7L	0	0	0	0	0	0	0	0	0	0	0	0
TKTL1	0	0	0	0	0	0	0	0	0	0	0	0
PAX6	0	0	0	0	0	0	0	0	0	0	1	0
RPUSD1	0	0	0	0	0	0	0	0	0	0	0	0
RHBDF1	0	0	0	1	0	0	1	1	0	0	0	0
LUC7L	0	0	0	1	1	1	0	0	0	0	0	0
CACNA2D2	0	1	0	0	0	0	1	0	0	0	0	0
BAIAP3	0	0	0	0	0	0	0	0	0	0	0	0
TSR3	0	0	0	0	0	0	0	0	0	0	0	1
PIGQ	0	0	0	1	0	0	0	0	0	0	0	0
CRAMP1	0	0	0	0	0	0	1	0	0	0	0	0
TEAD3	1	0	0	4	7	0	3	0	0	0	0	0
SELE	0	0	0	1	0	0	0	0	0	0	1	0
DNAJC11	0	1	0	0	1	0	1	0	0	0	0	0
FMO3	0	0	0	2	0	0	0	0	0	0	0	0
MYLIP	0	0	0	2	1	1	0	1	0	0	0	1
NOX1	1	0	0	2	0	0	0	0	0	0	0	0
E2F2	0	0	0	1	1	0	0	0	0	0	0	0
PSMB1	1	0	0	0	3	1	0	0	0	0	0	1
SYN1	0	0	0	0	1	0	0	0	0	0	0	0
JARID2	0	0	1	1	0	0	0	1	0	0	0	0
CDKL5	0	0	0	13	3	0	0	1	0	0	1	0
CAMK1G	0	0	0	0	0	0	0	0	0	0	0	0
CDK11A	0	0	0	0	0	0	0	0	0	0	0	0
NADK	0	0	0	0	0	0	1	0	1	0	0	0
TFAP2B	0	0	0	3	2	0	0	0	0	0	0	0
TFAP2D	0	0	0	1	0	0	0	1	0	0	0	0
DLEC1	0	2	0	0	3	0	1	0	0	0	0	0
CYTH3	0	1	0	0	1	0	1	0	0	0	0	0
ADAM22	1	0	0	1	0	0	0	0	0	0	0	0
SYPL1	0	0	0	0	1	0	0	0	0	0	0	0
CYB561	0	1	0	1	3	0	0	0	0	0	0	0
SPAG9	0	1	0	16	4	0	0	2	0	0	0	0
CELSR3	0	0	0	0	2	0	1	0	1	0	1	0
AASS	0	1	0	1	1	0	0	0	0	0	0	0
PLEKHG6	1	0	1	1	1	0	1	0	0	0	0	0
SS18L2	0	0	0	0	0	0	0	0	0	0	0	0
MPND	1	0	0	0	0	0	0	0	0	0	0	0
MGST1	0	0	1	2	1	1	4	0	0	0	0	0
CRY1	0	0	0	0	0	0	4	0	0	0	1	0
PGLYRP1	0	0	0	0	0	0	0	0	0	0	0	0
NFIX	0	5	0	3	2	0	1	0	0	0	0	0
ST3GAL1	0	1	0	2	1	0	0	0	0	0	0	1
MMP25	0	0	0	0	0	0	0	0	0	0	0	0
IL32	0	1	0	0	3	0	0	0	0	0	0	0
PKD1	0	0	0	6	4	0	0	0	0	0	0	0
MAPK8IP2	0	0	0	1	1	0	0	0	0	0	0	0
MED24	1	0	0	1	1	0	1	0	0	0	0	0
RHOBTB2	0	0	1	1	0	0	0	0	0	0	0	0
HEATR5B	0	0	0	4	0	0	0	0	0	0	0	0
SEC62	0	0	0	1	0	0	3	0	1	1	1	0
RPS20	1	1	0	1	2	3	3	4	2	0	2	0
CSDE1	2	0	0	0	1	0	10	1	5	0	0	0
UBE3C	0	0	0	1	2	0	0	0	0	0	0	0
REV3L	1	0	0	6	4	0	1	0	1	0	0	0
TENM1	0	0	0	1	1	0	0	0	0	0	0	0
PAX7	0	0	0	1	4	0	0	0	0	0	0	0
MASP2	0	0	0	0	0	0	0	0	0	0	0	0
IYD	0	1	0	5	1	0	0	0	0	0	0	0
FAM76A	0	0	0	2	0	0	0	0	0	0	0	1
TRAF3IP3	0	0	0	1	1	1	0	0	0	0	0	0
POMT2	0	0	0	0	0	0	0	0	0	0	0	0
VTA1	1	0	0	0	1	1	2	0	0	0	0	0
MLXIPL	0	2	0	3	4	0	0	1	0	0	0	0
BAZ1B	1	0	0	1	0	0	1	1	1	0	0	0
RANBP9	0	0	0	2	1	1	9	0	0	1	0	1
ETV7	0	0	0	1	2	0	0	0	0	0	0	0
SPRTN	0	0	0	6	2	0	0	0	0	0	0	0
EEF1AKNMT	0	0	0	0	0	0	0	0	0	0	0	0
DYRK4	0	0	0	2	1	0	0	0	0	0	0	0
ZNF207	0	5	0	0	3	1	9	2	3	0	0	1
UQCRC1	2	0	0	0	1	0	2	0	0	0	1	0
STARD3NL	0	0	0	0	1	0	0	0	0	0	0	1
CD9	1	0	0	4	3	1	3	0	1	1	0	0
HHATL	0	0	0	1	0	0	0	0	0	0	0	0
NCAPD2	0	0	0	1	1	0	0	0	0	0	0	0
IFFO1	0	0	0	0	0	0	0	0	0	0	0	0
GIPR	0	0	0	9	0	0	1	0	0	0	0	0
PHF7	0	0	0	1	1	0	0	0	0	0	0	0
SEMA3G	0	0	0	1	1	1	0	0	0	0	0	0
NISCH	0	0	0	1	1	0	1	0	0	0	0	0
STAB1	0	0	1	1	0	0	1	0	0	0	1	0
FUZ	0	0	0	0	0	0	0	0	0	0	0	0
SLC6A13	0	0	0	0	0	0	0	0	0	0	0	0
IDS	0	0	0	4	0	0	0	0	0	0	0	0
PRSS3	0	0	0	0	1	0	3	0	0	0	0	0
ZNF200	0	0	0	9	7	0	1	0	0	1	0	0
CD4	0	0	0	1	1	0	0	0	0	0	0	0
LRRC23	0	0	0	0	1	0	0	0	0	0	0	0
BTK	0	0	1	1	0	0	0	0	0	0	0	0
HFE	0	0	0	2	0	0	0	0	0	0	0	0
SCMH1	0	0	0	2	2	0	0	0	0	0	0	0
FYN	0	0	1	3	4	0	0	0	0	0	0	0
HIVEP2	0	1	0	0	3	0	1	0	0	0	0	1
FMO1	0	0	0	5	4	0	0	0	0	0	0	0
ELOA	0	0	0	0	0	0	0	0	0	0	0	0
LYPLA2	0	0	0	0	0	1	2	0	2	0	1	0
CLCN6	1	0	0	0	0	0	1	0	0	0	0	1
MRC2	0	0	0	1	1	1	0	0	1	0	0	0
SLC6A7	0	0	0	2	3	0	0	0	0	0	0	0
TSPAN9	0	0	0	0	0	0	0	0	0	0	0	0
BTBD7	0	1	0	9	4	1	1	0	0	0	0	1
APBA3	0	0	0	0	1	0	0	0	0	0	0	0
MKS1	0	0	0	0	2	0	0	0	0	0	0	0
ABHD5	0	0	0	3	3	0	21	4	3	5	0	4
ANOS1	0	0	0	3	1	0	0	0	0	0	0	0
AKAP8L	0	0	0	1	3	0	0	0	1	0	0	0
MBTD1	0	0	0	6	3	0	1	1	1	0	0	0
UTP18	0	0	1	0	1	0	1	0	0	0	0	0
RNF216	0	0	0	8	2	0	0	0	0	0	0	0
TTC19	0	0	0	3	3	0	1	0	0	0	0	0
PTBP1	0	0	0	1	0	0	0	0	0	0	0	0
DPF1	0	0	0	2	1	0	0	0	0	0	0	0
SYT7	0	0	0	1	1	0	0	0	0	0	0	0
LARS2	0	1	0	0	0	0	1	0	0	0	0	0
PIK3C2A	0	0	0	7	5	0	0	1	0	0	1	0
PLAUR	0	1	0	7	5	0	2	0	1	0	0	0
ANLN	0	0	0	1	2	1	0	0	0	0	0	0
WIZ	0	0	0	0	1	0	0	0	0	0	0	0
RABGAP1	0	1	0	9	6	0	3	0	0	0	1	0
DCN	0	0	0	1	0	0	0	0	0	0	0	0
QPCTL	0	0	0	2	0	0	0	0	0	0	0	0
PPP5C	0	0	0	0	0	1	1	0	0	0	0	0
CEP68	0	0	0	6	3	0	0	0	0	0	0	0
MAP4K3	0	0	0	1	0	0	0	0	0	0	0	0
ZBTB32	0	1	0	0	0	0	0	0	0	0	0	0
TYROBP	2	0	0	1	6	0	0	0	0	0	0	0
TMEM159	2	0	0	3	1	2	0	0	0	0	0	0
GABRA3	0	0	0	1	0	0	0	0	0	0	0	0
BRCA1	0	0	0	10	6	0	0	0	0	1	0	0
ERCC1	0	0	0	1	1	0	0	0	0	0	0	0
CD22	1	0	1	4	9	1	0	0	0	0	0	0
SEMA3B	0	0	1	9	2	0	0	1	0	0	0	0
MBTPS2	0	0	0	3	2	0	0	0	0	0	0	0
PRICKLE3	0	0	0	1	0	0	0	0	0	0	0	0
LTF	0	0	0	0	0	0	0	0	0	0	0	0
EXTL3	0	1	0	7	3	1	0	0	1	1	0	0
NR1H4	0	0	0	0	0	0	0	0	0	0	0	0
ELOVL5	1	0	0	0	0	0	2	0	0	0	0	0
ALOX5	0	0	0	0	0	1	0	0	0	0	0	0
KDM5D	0	0	0	0	0	0	0	0	0	0	0	0
CALCOCO1	0	0	0	1	3	0	1	1	1	1	1	0
UBR7	0	0	0	2	2	0	0	0	0	0	0	0
MAP4K5	0	0	0	0	0	0	1	1	0	0	0	0
EHD3	0	0	0	0	0	0	0	0	2	0	0	0
PSMC4	0	0	0	0	1	0	0	0	1	0	0	0
MAN2B2	0	0	0	1	1	0	0	0	0	0	0	0
SLC7A14	0	0	0	1	1	1	0	0	0	0	0	0
CLDN11	0	0	0	3	1	0	0	0	0	0	0	0
SLC25A39	1	1	0	0	2	0	1	1	0	0	0	0
MVP	0	0	1	9	10	0	1	0	1	0	0	0
NUB1	0	0	0	0	0	0	2	0	0	0	0	0
PGM3	0	0	0	0	1	0	2	0	1	0	0	0
RWDD2A	0	0	0	0	0	0	0	0	0	0	0	0
CLK1	0	0	0	0	0	1	8	1	2	1	5	3
POLR3B	0	1	0	4	0	0	0	0	0	0	0	0
ANGEL1	0	0	0	0	0	0	0	0	0	0	0	0
RNF14	0	0	1	4	1	0	0	0	0	0	0	1
DNASE1L1	0	0	0	1	0	0	0	0	0	0	0	0
DDX11	0	0	0	7	5	0	0	0	0	0	0	0
HEBP1	0	0	0	2	0	0	3	0	0	0	1	0
GPRC5A	10	0	0	3	4	3	68	17	17	9	12	9
MAMLD1	0	0	0	0	0	0	0	0	0	0	0	0
CD6	0	0	0	0	0	0	0	0	0	0	0	0
TACC3	0	0	1	1	0	0	0	0	0	0	0	0
UFL1	0	0	0	1	0	0	0	1	1	0	0	0
POLA2	0	0	0	0	0	0	0	0	0	0	0	0
ZC3H3	0	0	0	0	0	0	1	0	0	1	0	0
CAPN1	0	0	0	3	3	1	11	2	3	1	0	4
ACPP	0	0	0	0	2	0	0	0	0	0	0	0
MDH1	0	1	0	0	1	0	0	0	0	0	0	0
SLC30A9	0	0	0	0	0	0	1	1	0	0	0	0
MTMR11	0	0	0	3	0	1	0	0	0	0	0	0
COX15	0	0	0	0	0	1	3	0	0	0	0	0
CCDC88C	0	0	0	1	1	1	0	0	0	0	0	0
YAF2	0	0	0	2	0	0	0	0	0	0	0	1
ZMYND11	0	0	0	1	0	0	1	0	0	0	0	0
WAS	0	0	0	0	1	0	0	0	0	0	0	0
DPEP1	0	1	0	0	2	0	0	0	0	1	0	0
BID	0	0	0	6	3	0	0	0	1	0	0	0
MATR3	0	1	0	1	0	0	0	0	0	0	0	0
NPC1L1	0	0	0	0	0	0	0	0	0	0	0	0
XYLT2	0	1	0	2	1	0	0	0	0	0	0	0
STMN4	0	0	0	0	1	0	0	0	0	0	0	0
NUDCD3	0	1	0	0	0	1	2	0	0	1	1	0
ISL1	0	0	0	1	0	1	0	0	0	0	0	0
CHDH	0	0	1	8	3	0	0	0	0	0	0	0
IL20RA	0	5	0	7	4	0	0	0	0	0	0	0
CLCA1	0	0	0	1	0	0	0	0	0	0	0	0
CLCA4	0	0	0	0	0	0	3	1	0	0	1	0
GLT8D1	0	0	0	3	0	0	0	0	0	0	0	0
ATP2C1	0	0	0	0	1	0	0	0	0	0	0	0
IGF1	0	0	0	9	7	1	0	0	0	0	0	0
SLC38A5	0	0	0	0	1	0	0	0	0	0	0	0
RALBP1	0	0	0	1	2	0	2	1	3	0	1	1
RUFY3	0	0	0	5	2	0	1	0	1	0	0	0
CNTN1	0	0	0	0	1	0	0	0	0	0	0	0
SLC11A1	0	0	0	3	2	0	3	0	0	0	0	0
WWTR1	0	0	1	2	1	0	8	0	0	0	1	2
AGPS	0	1	0	0	1	0	0	0	0	0	0	0
CXorf56	0	0	0	7	0	0	0	0	0	0	0	0
ATP1A2	0	1	0	1	1	0	0	0	0	0	0	0
TTC27	0	0	0	0	0	0	0	0	0	0	0	0
ZNF582	0	0	0	0	0	0	0	0	0	0	0	0
VSIG2	0	0	0	0	0	0	13	6	3	1	3	2
PHLDB1	0	2	0	8	7	0	0	0	1	0	0	1
MARCO	0	0	0	0	1	0	0	0	0	0	0	0
CYP24A1	0	0	0	2	1	0	1	0	0	0	0	0
PRDM11	0	1	0	0	0	0	0	0	0	0	1	1
SYT13	0	1	0	0	0	0	0	0	0	0	0	0
SNAI2	0	0	0	0	0	0	0	0	0	0	0	0
CD74	0	0	0	1	14	1	4	1	1	1	2	0
HGF	0	0	0	0	3	0	0	0	0	0	0	0
ZRANB1	0	0	1	0	0	0	2	0	2	1	0	0
NCDN	0	0	0	1	0	0	0	0	0	0	0	0
ADGRA2	0	0	0	0	1	0	0	1	0	0	0	1
ZFP64	0	0	0	3	1	0	0	0	0	0	0	0
MNAT1	0	0	0	0	1	0	1	0	0	0	0	0
SAMD4A	0	0	0	3	4	0	0	0	0	0	0	0
RUNX3	0	0	0	18	5	0	0	0	1	0	0	1
MRE11	1	0	0	1	1	0	0	0	0	0	0	0
PLEKHB1	0	0	0	2	2	0	0	1	0	0	0	0
SERPINB1	1	1	0	0	4	0	11	3	6	0	5	0
CYP3A43	0	0	0	1	0	0	0	0	0	0	0	0
SLC7A9	0	0	0	0	0	0	0	0	0	0	0	0
SPAST	1	0	0	6	3	0	0	0	0	1	0	0
NRXN3	0	1	1	6	1	0	0	0	0	0	0	0
OSBPL5	0	1	0	1	0	0	0	0	0	0	0	0
AQR	0	0	1	6	11	1	1	0	1	0	0	0
CPS1	1	0	0	4	1	0	0	0	0	0	0	0
C8B	0	0	0	0	0	0	0	0	0	0	0	0
FHL1	0	0	0	3	0	0	0	0	0	0	0	0
RTF2	1	0	0	0	1	1	0	3	1	0	2	0
GABRA1	0	0	0	0	1	0	0	0	0	0	0	0
NLRP2	1	0	0	4	1	0	0	0	0	0	0	1
SLC45A4	2	0	0	0	0	1	5	2	0	0	0	0
RNF10	0	0	0	2	3	1	8	3	3	0	0	0
ZNF839	0	0	1	2	0	0	0	0	0	1	0	0
ZDHHC6	0	0	0	0	1	0	0	0	0	0	2	1
GRAMD1B	0	1	0	1	1	1	0	0	0	0	0	0
RNH1	0	0	0	9	5	0	2	0	0	0	1	1
NDUFS1	0	0	0	4	6	0	1	0	2	0	6	0
RB1CC1	1	1	0	0	3	0	3	1	1	1	0	3
ERP44	0	0	0	4	1	0	0	0	0	0	0	0
ALAS1	0	0	0	0	0	0	1	0	0	0	0	1
BIRC3	0	0	0	2	2	0	2	0	1	1	2	0
AKAP11	0	1	0	0	0	0	0	0	0	0	1	1
GLRX2	0	0	0	0	1	0	0	0	0	0	0	0
SNAPC1	0	0	0	3	3	1	0	0	0	0	0	0
DERA	0	0	0	0	0	0	1	0	1	0	3	0
STRAP	0	0	0	1	0	1	4	0	0	0	0	0
ABCC2	0	0	0	1	1	0	0	0	0	0	0	0
DEF6	0	0	0	0	0	0	0	0	0	0	0	0
PLEKHO1	0	0	0	1	0	0	0	0	0	0	0	0
GCLM	2	0	0	8	6	1	1	0	0	0	0	0
UBR2	0	1	0	3	1	0	1	0	0	0	0	0
EHD2	0	0	0	1	1	0	0	0	0	0	0	1
DEPDC1	0	0	0	0	0	0	0	0	0	0	0	0
CCDC28A	0	0	0	0	0	0	1	0	0	0	0	0
RRAGD	0	1	0	1	3	0	1	0	0	0	0	0
HSF2	1	0	0	2	0	0	0	0	0	0	0	0
PHF20	0	0	0	1	5	0	0	0	0	0	1	0
HSD17B6	0	0	0	0	0	0	0	0	0	0	0	0
NR1H3	0	0	0	0	1	0	0	0	0	0	0	0
TYMP	0	0	0	1	2	1	3	1	1	0	0	1
NCAPH2	0	0	0	0	1	0	0	0	0	0	0	0
TOMM34	0	0	0	0	1	0	0	1	0	0	0	0
SEC63	0	0	0	1	1	0	0	0	0	0	0	0
KPNA6	0	1	1	5	14	0	0	2	0	0	0	0
VIM	1	0	0	1	19	1	0	1	0	0	0	1
RTEL1-TNFRSF6B	0	0	0	0	0	0	0	0	0	0	0	0
FAS	0	0	0	0	0	0	1	0	0	0	0	0
RNASET2	0	0	0	0	2	0	0	0	0	0	0	0
CD44	1	1	0	3	4	0	0	0	0	0	0	0
KCNG1	1	0	0	1	2	0	0	0	0	0	0	0
AGPAT4	0	0	0	5	6	0	0	0	0	0	0	0
SLAMF7	0	0	0	2	0	0	2	1	0	0	0	1
BTN3A1	0	0	0	1	4	0	4	0	0	0	1	0
MIPEP	0	0	0	0	0	0	0	0	0	0	0	0
PRKCH	1	1	1	1	1	0	3	0	1	1	0	1
INSRR	0	0	0	1	0	0	0	0	0	0	0	0
IFNGR1	0	0	0	0	0	1	1	1	0	0	0	1
B4GALT7	0	0	0	0	0	0	0	0	0	0	0	0
SH2D2A	0	0	0	0	0	0	0	0	0	0	0	0
VRK2	0	0	0	0	0	0	1	0	0	0	0	0
TNFRSF1B	0	0	0	1	3	0	0	0	0	0	0	0
VEZT	0	0	1	3	2	0	1	0	0	0	1	1
POU2F2	0	4	0	23	17	2	0	0	0	0	0	0
BRD9	0	0	0	0	1	0	0	0	0	0	0	0
SNX1	1	0	0	1	4	0	3	2	2	0	1	0
TBPL1	0	0	0	1	0	0	1	0	0	0	0	0
ARNTL2	0	0	0	1	1	0	4	1	0	0	0	0
BCLAF1	0	0	0	1	2	0	1	0	0	0	0	0
SLC39A9	0	0	0	0	0	0	0	0	0	0	0	0
ANK1	0	1	0	8	3	0	0	0	0	0	0	0
TFB1M	0	0	0	0	0	0	0	0	0	0	0	0
RABEP1	0	0	0	0	0	0	0	0	0	0	1	0
HMGB3	0	0	0	0	0	1	0	0	0	0	0	0
NUP160	0	0	0	7	3	0	1	0	0	0	2	0
BAK1	0	0	0	0	0	0	3	0	0	0	0	0
MUSK	0	1	0	1	3	0	0	0	0	0	0	0
IKZF2	0	1	0	0	1	0	2	0	0	1	1	0
GRN	0	0	0	1	1	1	3	2	4	2	4	0
FAM13B	0	1	0	4	6	0	0	0	0	0	1	0
ARHGAP31	0	0	0	0	0	0	0	0	0	0	0	0
CENPQ	0	0	0	1	0	0	2	0	0	0	0	0
SARS1	1	0	1	0	2	0	1	0	1	0	0	0
RANBP3	0	0	0	0	1	0	0	0	0	0	0	0
ARID4A	1	0	0	7	2	1	2	0	0	1	0	0
EIPR1	1	0	0	1	2	1	1	0	0	0	0	0
PNPLA6	0	0	0	2	1	1	0	0	0	0	1	1
IFT88	0	0	0	1	3	0	0	0	0	0	0	0
ALG1	0	0	0	2	1	0	0	0	0	0	0	0
ZCCHC8	0	0	0	12	5	0	1	0	0	0	0	1
ABCF2	0	0	0	1	1	0	0	0	1	0	0	0
CHPF2	0	0	0	0	0	0	0	0	0	0	0	0
LRRC7	0	1	0	4	2	0	0	0	0	0	0	0
FUT8	0	1	0	2	2	0	0	0	1	0	0	0
UBA6	1	1	1	3	2	0	4	2	1	0	0	2
GAB2	0	0	0	1	4	1	0	0	0	0	0	0
ATP6V0A1	0	0	1	4	3	0	1	0	0	0	0	0
PIAS1	1	1	0	1	1	0	1	0	1	0	0	0
SLC4A7	0	0	0	0	2	0	0	0	0	0	0	0
APBA2	0	0	0	0	1	0	0	0	0	0	0	0
MAP2K3	1	0	0	4	0	0	11	2	2	1	1	1
EFCAB1	0	0	0	0	0	0	0	0	0	0	0	0
TMSB10	11	0	0	1	16	2	77	16	19	11	14	8
ASTE1	0	0	0	2	0	0	1	0	0	0	0	0
RNF19A	0	0	0	1	2	0	0	0	0	0	0	0
GABARAPL2	3	0	0	0	0	1	26	9	5	1	6	5
MYOC	0	0	0	0	0	0	0	0	0	0	0	0
SH3YL1	0	0	0	0	1	0	4	0	0	0	0	1
FAM136A	0	1	0	0	0	0	3	0	2	0	1	0
VCL	0	0	0	8	4	0	2	0	1	0	0	0
DEPDC1B	0	1	0	0	0	0	0	0	0	0	0	0
DAPK2	1	0	1	5	9	0	1	1	0	0	0	0
NSMAF	0	0	0	0	1	0	3	0	0	0	0	0
ADSS2	0	0	0	0	0	0	0	0	0	0	0	0
STAP1	0	0	0	0	1	0	0	0	0	0	0	0
TIMP2	3	0	0	0	2	0	21	6	6	2	8	3
RFC1	0	0	0	0	1	0	0	0	0	0	0	0
TBC1D23	0	0	0	0	0	0	0	1	0	1	1	0
CUL3	1	1	0	1	1	0	6	0	0	0	2	1
MYOM2	0	0	0	1	1	0	0	0	0	0	0	0
OTC	0	0	0	0	0	0	0	0	0	0	0	0
CYP46A1	0	1	0	5	0	1	0	1	0	0	0	0
ZZZ3	0	0	0	0	0	0	0	0	0	0	0	0
SLC18A1	0	0	0	0	0	0	0	0	0	0	0	0
USP2	0	0	0	0	0	0	0	0	0	0	0	0
CASR	1	0	0	1	2	0	0	0	0	0	0	0
TUBG2	0	0	0	0	0	0	0	0	0	0	0	0
RPL26L1	0	0	0	3	0	0	0	1	0	0	0	0
FLT4	1	0	0	2	0	0	0	0	0	0	0	0
NSUN2	0	0	0	0	0	0	0	0	0	0	0	0
FBXO42	0	0	0	3	2	0	4	0	0	0	0	0
MFAP3	0	0	0	0	1	0	0	0	0	0	0	0
MRI1	0	0	0	3	1	0	0	0	0	0	0	0
METTL1	0	0	0	0	0	0	0	0	0	0	0	0
HOXC8	0	0	0	0	0	0	1	0	0	0	0	0
AGA	0	0	0	3	1	0	0	0	0	0	0	0
PI4K2B	1	0	0	0	0	1	0	0	0	0	0	1
BOD1L1	0	2	0	2	2	0	4	0	2	1	1	0
MAT2B	0	0	0	0	0	0	2	2	0	0	1	1
TLL1	0	0	0	1	7	0	0	0	0	0	0	0
EDC4	0	0	0	1	0	0	0	1	0	0	0	0
TRIO	0	0	0	2	0	0	0	1	0	0	0	0
VCAN	0	1	1	0	1	0	0	0	0	0	0	0
CLEC16A	1	0	0	3	2	0	0	0	0	1	0	0
MSR1	0	0	0	0	1	0	0	0	0	0	0	0
CDH1	0	1	0	1	0	0	0	0	0	0	0	0
MTREX	0	1	0	0	1	0	1	0	0	0	0	0
DNAH5	0	0	1	9	4	0	0	0	0	0	0	0
ZFYVE16	0	1	0	1	4	1	1	0	0	0	1	0
RIPOR1	1	0	0	1	1	0	1	0	0	0	0	1
C6	0	0	0	0	0	0	0	0	0	0	0	0
RAI14	0	0	0	3	1	1	5	1	1	0	0	2
SOX30	0	0	0	0	0	0	0	0	0	0	0	0
PNKP	0	0	0	2	2	1	0	0	0	0	0	0
BEST2	0	0	0	0	0	0	0	0	0	0	0	0
PHLPP2	1	0	0	1	1	0	0	0	0	0	0	0
SPDL1	0	0	0	0	0	0	0	0	0	0	0	0
STAU2	0	1	0	2	1	0	1	0	2	0	2	1
SLC66A1	0	0	0	1	1	0	0	0	0	0	0	0
CTNS	1	0	0	2	0	0	1	0	0	0	0	0
RTN4R	0	0	0	0	0	0	0	0	0	0	0	0
PHF23	0	0	0	0	1	1	8	0	3	1	1	0
CDH10	0	0	0	5	0	0	0	0	0	0	0	0
INPP4A	1	0	0	2	0	0	0	0	0	0	0	0
RAB27B	0	0	0	0	0	0	0	1	0	1	0	1
PSMA4	0	0	0	0	5	1	1	0	0	3	0	0
MYO16	0	0	0	11	7	0	0	1	0	0	0	0
LSG1	0	0	1	0	3	0	0	0	0	0	0	0
PARP3	0	0	0	0	2	0	0	0	0	0	0	0
TNC	0	0	0	4	4	0	0	0	0	0	0	0
THAP3	0	0	0	0	0	1	0	0	0	0	0	0
RIPOR3	0	1	0	4	4	0	0	0	0	0	0	0
TDP1	0	0	0	1	0	0	0	0	0	0	0	0
AIFM2	0	0	0	0	0	0	0	0	0	0	0	0
C2orf83	0	0	0	0	0	0	0	0	0	0	0	0
SPATA7	1	0	0	0	1	0	0	0	0	0	0	0
MED17	1	1	0	8	7	0	0	0	0	0	0	0
RETSAT	0	0	0	0	0	0	0	0	0	0	0	0
CAPG	0	0	0	0	3	0	0	0	0	0	1	0
AP2S1	0	0	0	1	1	0	3	0	0	2	0	0
USH2A	0	0	1	3	3	1	0	0	0	0	0	0
ZPBP	0	0	0	0	0	0	0	0	0	0	0	0
TG	0	0	0	8	6	0	0	0	0	0	0	0
ADAM28	0	0	0	2	1	0	0	0	0	0	0	0
BARX2	0	0	0	5	3	0	2	0	0	1	0	0
DCUN1D1	1	0	0	0	0	0	0	0	0	0	0	0
JADE2	0	0	0	1	1	0	0	0	0	0	0	0
ZIC2	0	0	0	0	0	0	0	0	0	0	0	0
LCP2	0	0	0	1	0	0	0	0	0	1	0	0
TRIT1	0	0	0	6	0	0	0	0	0	0	0	0
ADRB1	0	0	0	3	0	0	0	1	0	0	0	0
GUCA2B	0	0	0	1	0	0	2	0	0	0	0	0
CUL7	0	0	0	1	0	0	0	0	0	0	0	1
CTNNA1	0	0	0	3	1	1	25	3	1	3	1	5
PHKA2	0	0	2	6	3	1	0	0	0	0	0	0
CNTLN	0	0	0	5	4	0	1	0	0	0	0	0
EPHA3	0	0	0	0	1	0	0	0	0	0	0	0
HSPA5	0	1	0	2	3	0	4	1	0	2	1	1
DSG2	1	0	0	4	3	0	0	0	0	0	0	0
GEMIN8	0	0	0	1	2	0	0	0	0	0	0	0
OFD1	0	0	0	2	3	0	1	0	1	0	0	0
GPM6B	0	1	0	3	1	0	0	0	0	0	0	0
MAGEC2	0	0	0	0	0	0	0	0	0	0	0	0
PREX2	0	0	0	0	0	0	0	0	0	0	0	0
WDR37	0	0	0	1	0	0	0	0	0	0	0	0
YTHDC2	0	0	0	1	2	0	1	0	0	0	0	0
CTPS2	0	0	0	1	1	0	2	1	0	0	0	1
ATP6V1H	0	0	1	7	5	0	6	2	1	1	1	0
POLR2B	0	0	0	3	2	0	2	1	1	1	0	0
FAM214A	2	0	0	2	1	1	18	2	4	1	4	4
ARAP2	0	0	0	0	0	0	3	0	0	0	0	0
TPR	1	0	0	2	2	0	0	0	2	0	3	0
CP	0	0	0	2	1	0	0	0	0	0	0	0
KIAA0556	0	0	0	5	2	0	0	0	0	0	0	0
DTNBP1	1	0	0	3	2	0	0	0	0	0	0	0
XK	0	0	0	0	0	0	0	0	0	0	0	0
ANO2	0	0	0	0	0	0	0	0	0	0	0	0
C12orf4	0	1	0	0	3	0	0	0	0	0	0	0
SCML1	0	0	0	0	0	0	0	0	0	0	0	0
WWC3	0	0	0	2	1	0	0	0	0	0	0	0
ARHGAP6	0	0	0	0	1	0	0	0	0	0	0	0
FAM184B	1	0	0	6	1	0	0	0	0	0	0	0
MAP4	0	0	0	6	3	0	0	0	0	0	1	0
GOPC	0	0	0	0	0	0	0	0	0	0	0	0
ROS1	0	0	0	1	0	0	0	0	0	0	0	0
USP28	0	0	0	1	0	0	0	0	0	0	0	0
HDAC9	1	1	1	7	3	0	1	0	0	0	0	0
TSPAN17	0	0	0	0	0	0	0	0	0	0	0	0
NOP16	0	0	0	0	0	0	0	0	0	0	0	0
CC2D2A	0	0	0	2	3	0	0	0	0	0	0	0
RRM2B	0	1	0	0	0	0	0	0	0	0	0	0
ZNF800	0	1	0	0	1	0	3	0	0	0	1	0
TNFRSF17	0	0	0	0	0	0	0	0	0	0	0	0
SNX29	0	0	1	9	6	0	2	1	1	0	0	0
LMO3	0	0	0	2	1	0	0	0	0	0	0	0
MRPS10	0	0	0	3	1	0	7	1	0	1	0	0
RSF1	0	0	0	12	3	0	4	0	1	0	0	0
VPS13D	0	0	0	3	4	1	2	0	0	0	0	2
CELF2	1	0	1	3	2	0	0	0	0	0	0	0
FAM120A	0	1	0	1	1	0	2	0	0	1	0	0
R3HDM1	0	1	0	6	3	0	1	0	0	0	0	0
COL9A2	0	0	0	3	2	0	2	0	0	0	0	3
KITLG	0	0	0	2	1	0	0	0	0	0	0	0
ERCC8	0	0	0	0	2	0	0	0	0	0	0	0
ADAMTS6	0	0	0	3	0	0	0	0	0	0	0	0
H6PD	1	0	0	5	3	0	0	0	0	0	0	0
VAMP3	1	0	0	1	1	0	3	0	0	0	0	0
PER3	0	0	0	2	1	0	2	0	0	0	2	0
UTS2	0	0	0	0	2	0	0	0	0	0	0	0
TNFRSF9	0	0	0	3	3	0	0	0	0	0	0	0
EPN3	0	0	0	0	0	0	1	0	1	0	0	0
LTBP1	0	1	0	0	3	0	0	0	0	0	0	0
RCN1	0	0	0	2	0	0	1	0	0	0	0	0
ELN	0	2	0	4	3	0	0	0	0	0	0	0
RFC2	1	0	0	9	4	0	2	0	0	0	0	0
ARID1B	0	0	0	14	8	0	1	1	1	0	0	0
CLPTM1L	0	0	0	1	0	0	0	0	0	0	0	0
NEDD4L	0	0	0	11	4	1	9	1	1	0	2	0
FOXP3	0	0	0	1	0	0	0	0	0	0	0	0
PPP1R3F	0	0	0	2	1	0	0	0	0	0	0	0
HEXB	0	0	0	1	4	0	2	0	0	1	0	1
PTCD2	0	0	0	3	2	0	0	0	0	0	0	0
NEXMIF	0	0	0	0	0	1	0	0	0	0	0	0
JKAMP	1	0	0	0	0	0	2	2	1	0	1	1
DKK3	0	0	0	0	1	0	0	0	0	0	0	0
ARHGEF5	0	0	0	0	0	0	0	0	0	0	0	0
NFE2L3	0	0	0	0	0	0	1	0	1	0	0	0
MCUR1	0	0	0	3	3	0	2	0	0	0	0	1
LIMA1	0	1	0	0	0	1	6	0	0	0	0	0
LETMD1	0	0	0	1	2	0	1	0	0	1	1	0
SLC4A8	0	0	0	17	6	0	0	0	0	0	0	0
LAMC3	0	0	0	3	3	0	0	0	0	0	0	0
PTGER3	0	0	0	0	0	0	1	0	0	0	0	0
TNIP3	0	0	0	5	7	0	0	0	0	0	0	0
MAPK9	0	0	0	0	1	0	0	0	0	0	0	0
COL23A1	0	0	0	0	0	0	0	0	0	0	0	0
BCAR1	0	0	0	0	0	0	2	0	0	0	1	0
FAM160A2	0	0	0	0	2	0	0	0	0	0	0	0
HERPUD1	0	0	0	1	0	1	2	0	0	1	0	1
HOMER3	0	0	0	0	0	0	1	0	0	0	1	0
RAD51	0	0	0	0	0	0	0	0	0	0	0	0
POLQ	0	0	0	2	0	0	0	0	0	0	0	0
PIK3CB	0	0	0	1	1	0	0	0	0	0	0	0
CYBA	0	0	0	0	0	0	4	0	0	0	0	0
THOC3	0	0	0	0	0	0	0	0	0	0	0	0
HEBP2	0	0	0	2	4	0	18	4	10	0	8	2
MPHOSPH9	1	0	0	5	8	0	0	0	0	0	0	0
PLEKHA5	0	0	0	10	4	0	1	0	0	0	0	0
PRSS8	3	0	0	1	0	2	56	11	13	8	9	3
SIKE1	0	0	0	1	0	0	0	1	0	0	1	0
RRP12	1	0	0	5	4	1	0	0	0	0	0	0
FNIP2	0	0	1	7	5	1	0	0	1	0	0	0
MSMO1	0	0	0	0	1	0	4	1	1	0	0	2
TTC17	1	0	0	13	3	0	0	1	0	0	0	0
ALX4	0	0	0	2	1	1	0	0	0	0	0	0
FSTL4	0	0	0	0	0	0	0	0	0	0	0	0
FOXN3	1	2	0	3	5	0	0	0	0	1	0	0
METTL24	0	0	0	1	1	0	0	0	0	0	0	0
AKR7A2	1	0	0	0	0	0	0	0	1	0	0	0
MRTO4	0	0	0	1	0	0	0	0	0	0	0	0
NNAT	0	0	1	0	0	0	0	0	0	0	0	0
USE1	0	0	0	12	2	0	0	0	0	0	0	0
MCF2L2	0	0	0	3	1	0	0	0	0	0	0	0
NRIP2	0	0	0	0	0	0	0	0	0	0	0	0
LAMA3	0	0	0	7	2	0	0	0	0	1	0	0
AP5M1	0	0	0	1	2	0	1	0	0	0	0	0
ANAPC4	0	0	0	0	0	0	0	0	0	0	0	0
KCNQ1	0	0	0	0	0	0	0	0	0	0	0	0
TRAPPC3	0	0	0	5	6	0	1	0	1	0	0	0
THRAP3	0	0	0	1	0	0	3	1	1	0	0	0
PHPT1	0	0	0	0	2	0	0	0	0	0	0	0
ENTPD2	0	0	0	0	1	0	0	0	0	0	0	0
LY75	0	0	0	0	1	0	1	0	0	0	0	0
ARID4B	0	0	0	5	14	0	1	0	1	0	0	1
OPN3	0	0	0	0	0	0	0	0	0	0	0	0
SDCCAG8	0	1	0	9	2	0	0	1	0	0	0	0
PTPRN	0	0	0	0	0	0	0	0	0	0	0	0
HHAT	0	0	0	0	1	1	0	0	0	0	0	0
KIF1B	0	0	0	2	7	0	6	0	1	1	1	2
FOXC1	2	0	0	0	0	0	4	0	1	0	1	3
TBC1D22A	0	1	0	2	1	0	1	0	0	0	0	0
SYNE2	0	0	2	10	3	1	0	0	1	0	0	0
PLEKHH1	0	1	0	0	0	0	1	0	0	0	0	0
ATP9A	0	2	0	0	0	0	1	0	1	0	0	0
SPO11	0	0	0	0	0	0	0	0	0	0	0	0
CBLN4	0	0	0	0	1	0	0	0	0	0	0	0
CHRDL2	0	0	0	1	1	0	0	1	0	0	0	0
FAM168A	0	0	1	0	1	0	0	0	0	0	0	0
RELT	0	0	0	0	0	0	0	0	0	0	0	0
GALC	0	0	0	1	0	1	0	0	0	0	0	1
NOP58	0	0	0	3	2	0	0	0	0	0	0	0
SZRD1	0	0	0	0	0	0	0	0	0	0	1	0
KCNH2	0	0	0	5	2	0	0	0	0	0	0	0
CUL1	0	0	1	1	0	0	0	1	1	0	0	0
FAM114A2	0	0	0	0	3	0	0	0	0	0	0	0
CYFIP2	0	0	0	8	5	1	0	0	0	0	0	0
TAB2	1	0	0	0	0	0	0	0	0	0	1	0
GINM1	0	0	0	3	1	0	2	0	1	0	0	1
EIF2AK2	0	0	0	3	3	0	3	1	1	0	1	0
USP36	0	0	0	2	1	0	4	0	0	0	0	0
KMT2C	0	0	0	1	2	1	6	1	0	1	0	1
MCOLN3	0	0	0	7	1	0	0	0	0	0	0	0
CCDC85A	0	0	0	0	0	0	0	0	0	0	0	0
PUM2	0	0	0	0	1	0	3	1	0	0	1	0
MRPL43	0	1	0	0	0	0	0	0	0	0	0	0
ITIH4	0	0	0	1	1	0	0	0	0	0	0	0
ITIH1	0	1	0	0	1	0	0	0	0	0	0	0
HPF1	0	0	0	0	0	0	0	0	0	0	0	0
ZFR	0	1	0	0	0	0	0	0	0	0	0	0
ZNF280C	0	0	0	3	2	0	0	0	0	0	0	0
NPFFR2	0	0	0	0	0	0	0	0	0	0	0	0
PHF21B	0	0	0	0	2	0	1	0	0	0	0	0
TRAF1	0	0	0	5	0	0	0	0	0	0	0	0
RC3H2	0	0	0	1	2	0	2	0	0	0	0	0
IL17RB	0	0	0	0	0	0	0	0	0	0	0	0
TRAF3IP2	0	1	0	3	1	0	0	1	0	0	1	0
GYG2	0	0	0	0	0	0	0	0	0	0	0	0
DCBLD2	0	0	0	0	1	0	0	0	0	0	0	0
SERPINB3	1	0	0	0	1	0	4	0	0	1	0	0
SOAT1	0	0	0	0	2	0	0	0	0	0	1	0
PKP2	0	0	0	2	2	1	0	0	0	0	0	0
MSH4	0	0	0	0	0	0	0	0	0	0	0	0
F7	1	2	0	0	0	0	0	0	0	0	0	0
GDI2	1	1	0	0	0	0	0	1	0	0	1	0
PRDM1	0	1	0	1	2	1	17	4	2	2	3	5
ATG5	0	0	0	0	0	0	0	0	0	0	0	0
TMCC3	0	0	0	4	1	0	0	0	0	0	1	0
PITHD1	0	0	0	1	4	0	0	1	0	0	0	0
MTA3	0	0	1	4	1	0	2	0	1	0	0	1
USP13	0	0	0	4	0	0	0	0	0	0	0	0
ATP11B	0	0	0	0	0	0	1	0	0	0	0	0
LAMC2	0	0	0	2	4	0	3	1	0	0	0	1
CDK14	0	0	0	0	0	0	0	0	0	0	0	0
SEC61A1	1	0	0	0	0	0	0	0	0	0	0	0
PPP1R12A	0	0	0	0	3	0	0	0	1	1	0	1
RASGRF1	0	0	0	4	10	0	0	0	0	0	0	0
CAMK2B	0	0	0	7	3	0	0	0	0	0	0	0
CROCC	0	1	0	3	3	0	1	0	0	0	0	0
POLR3E	0	0	0	5	4	0	0	0	0	0	0	0
ATP2B4	0	0	0	0	0	0	0	0	0	0	0	0
ZC3H11A	0	0	0	0	0	0	0	0	0	0	0	0
RIOK2	0	0	0	0	1	0	0	0	0	0	0	0
YIPF1	0	0	0	0	0	0	0	0	0	1	0	0
NDC1	0	0	0	3	4	0	0	0	0	0	0	0
DGKG	0	0	0	3	2	0	0	0	0	0	0	0
FLYWCH1	0	0	0	0	1	0	0	0	0	2	0	0
UNKL	0	0	0	2	4	0	0	0	1	1	1	0
TBXAS1	0	0	0	0	1	0	0	0	0	0	0	0
PARP12	0	0	0	0	0	0	2	0	0	0	0	0
ALDH18A1	0	0	0	0	0	0	1	0	0	0	0	0
TARBP1	0	0	0	8	2	0	0	0	0	0	0	0
GATB	0	0	1	0	1	0	0	0	0	0	0	0
MXD1	4	0	0	0	0	6	121	30	21	18	20	11
CDK17	0	0	0	1	2	0	0	0	0	0	0	0
DNAJC25	0	0	0	0	1	0	0	0	0	0	0	0
SLC2A3	0	1	1	7	6	0	2	0	1	0	0	0
PSD	0	0	0	1	0	0	0	0	0	0	0	0
CTDP1	0	0	0	1	1	0	2	0	0	0	0	0
YBX3	0	0	0	2	2	1	10	2	5	3	3	1
STYK1	0	0	0	0	0	0	0	0	0	0	0	0
WNK1	0	0	1	3	0	0	1	0	0	1	0	0
CCAR1	0	0	0	2	4	0	1	1	0	1	0	0
OGFR	0	0	0	0	0	0	5	0	1	0	0	0
GNA15	4	0	0	1	1	0	8	1	2	1	4	1
CREB3L3	0	0	0	1	0	0	0	0	0	0	0	0
PIGV	0	0	0	1	0	0	0	0	0	0	0	0
PTPRU	0	4	0	0	0	0	0	0	0	0	0	0
SNRNP40	0	0	0	1	0	0	0	0	0	0	0	0
RIMBP2	0	0	0	0	1	0	0	0	0	0	0	0
COL11A1	0	0	0	7	3	0	0	0	0	0	0	0
QSER1	0	1	0	0	0	0	0	0	0	0	0	0
MPC1	1	1	0	0	0	0	0	0	0	1	0	1
ACAA1	0	0	1	0	3	0	5	0	0	0	0	0
BCAT1	1	0	0	1	3	0	0	0	0	0	0	0
HDAC7	0	0	0	1	0	0	4	2	3	1	0	0
LZTS1	0	0	0	0	0	0	0	0	0	0	0	0
PRDM6	0	0	1	0	0	0	0	0	0	0	0	0
WNT8A	0	0	0	0	0	0	0	0	0	0	0	0
SPAG4	0	0	0	0	0	0	0	0	0	0	0	0
NCKAP1	0	0	1	5	2	0	3	1	1	2	0	0
MRPS35	0	0	0	0	0	0	0	0	0	0	0	0
GUCY1B1	0	0	0	0	0	0	0	0	0	0	0	1
SFSWAP	0	0	0	0	0	2	1	0	0	0	0	0
TNK2	0	0	0	1	0	0	1	1	2	0	0	0
MON2	0	0	0	0	1	0	0	1	1	0	0	0
CDH3	0	0	0	4	2	0	0	0	0	0	0	0
ARSF	0	0	0	0	0	0	0	0	0	0	0	0
GPBP1	1	0	0	0	0	0	8	1	0	0	4	0
DGAT2	2	0	0	5	2	0	3	0	1	0	0	0
CS	1	1	0	1	1	0	1	0	0	0	0	0
LTK	0	0	0	0	0	0	0	0	0	0	0	0
MRPS24	0	0	0	6	3	0	0	0	0	0	0	0
ELMO2	0	1	1	3	2	0	2	0	0	0	0	0
WAPL	0	0	0	0	1	0	2	0	0	1	0	0
VMP1	0	0	0	1	1	1	10	0	1	1	1	3
APPBP2	0	0	0	3	6	0	0	0	0	0	0	1
POLD1	0	0	0	0	0	0	0	0	0	0	0	0
SEZ6	0	0	0	10	4	0	0	0	0	0	0	0
EIF4B	0	0	0	5	6	0	0	0	0	1	1	0
SLC6A16	0	1	0	0	0	0	0	0	0	0	0	0
BICRA	1	1	0	0	1	0	2	0	0	0	0	1
SPHK2	0	0	0	6	2	0	3	0	0	0	0	0
RPL18	0	1	0	0	4	2	7	0	2	1	0	1
CA11	1	0	0	0	0	0	0	0	0	0	0	0
ISOC2	0	0	0	0	0	0	0	0	0	0	0	0
U2AF2	0	0	0	0	0	0	0	0	0	0	0	0
EPN1	0	0	0	7	1	0	4	0	0	0	0	0
MED29	0	0	0	2	2	0	0	0	0	0	0	0
LOC105373378	0	0	0	4	0	0	0	0	0	0	0	0
MTMR1	0	0	0	0	0	0	0	0	0	0	0	0
GPC1	0	0	0	0	0	0	0	0	0	0	1	0
ADCK1	0	0	0	0	0	0	0	0	0	1	0	0
HAGH	0	0	0	0	4	0	0	0	0	0	0	0
RNF4	1	0	0	3	0	0	8	1	1	0	0	0
CASP8	0	2	0	0	0	0	1	1	0	0	1	1
LIMCH1	1	0	1	2	1	0	2	1	0	0	0	0
INTS13	0	0	0	0	0	0	0	0	0	0	0	0
TM7SF3	1	0	1	2	2	0	0	0	0	0	0	0
DLX3	0	0	0	0	0	0	0	0	0	0	0	0
SPA17	0	0	0	1	1	1	0	0	0	0	0	0
TSPAN32	0	0	0	1	7	0	0	0	0	0	0	0
CCN5	0	0	0	7	8	0	1	0	1	0	0	0
DMRT3	0	0	0	1	0	0	0	0	0	0	0	0
ST3GAL6	0	0	0	4	3	0	1	1	0	0	0	0
ATP2C2	0	0	0	2	0	0	0	0	0	0	0	0
NGFR	1	0	0	0	0	0	0	0	0	0	0	0
CDON	0	0	0	2	0	0	0	0	0	0	0	0
TAF2	0	0	0	1	2	0	0	0	1	0	0	0
HIPK2	0	0	1	0	0	0	0	1	2	0	0	1
TNPO3	0	0	0	1	0	0	0	1	0	0	0	0
RFXANK	0	0	0	3	1	0	0	1	0	0	1	0
TMEM161A	0	0	0	4	1	0	1	0	0	0	0	0
LPAR2	0	0	0	0	0	0	0	0	0	0	0	0
CTSA	0	0	0	0	2	1	4	0	2	0	0	0
SUGP2	0	1	0	6	1	0	0	3	0	0	0	0
SLC12A2	0	0	0	10	5	0	0	0	1	0	0	0
SNX24	0	0	1	4	1	0	2	0	0	0	0	0
EYA2	0	0	0	0	0	0	0	0	0	0	0	0
CNN2	1	0	0	1	0	0	1	2	2	3	2	2
ABCA7	0	1	0	5	8	0	2	0	0	0	0	0
SNCAIP	0	0	0	2	0	0	0	0	0	0	0	0
DDX20	0	0	0	3	4	0	0	0	0	0	0	0
BTBD1	0	0	0	0	2	0	0	0	0	0	0	0
FAR2	0	0	0	0	0	0	0	0	0	0	0	0
BCAS1	1	1	0	6	2	0	14	4	2	2	4	3
CHI3L2	0	0	0	0	0	0	0	0	0	0	0	0
SBNO2	2	0	0	3	1	0	7	0	2	0	0	0
PMS1	0	0	0	2	3	0	0	0	0	0	0	0
HMG20B	0	0	0	5	1	0	7	0	0	1	1	0
CALCRL	0	0	0	0	0	0	0	0	0	0	0	0
TAF11	0	0	0	0	0	0	2	0	0	0	0	0
ANKS1A	1	0	0	9	0	0	5	0	1	0	1	0
AP3D1	1	0	0	0	1	0	2	1	0	1	2	1
ZNF76	1	0	0	0	0	0	1	0	0	0	0	0
SLC9A3R2	0	0	0	0	0	0	12	3	0	0	0	1
NTHL1	0	0	0	0	0	0	17	2	4	0	2	2
UHRF1BP1	0	1	0	2	2	0	2	0	0	0	0	0
GNAI3	0	0	0	3	1	0	5	0	0	0	1	0
IPO5	0	0	0	0	2	0	0	0	0	0	0	0
OAT	0	0	0	1	0	0	0	0	0	0	0	0
WDR3	0	0	0	1	4	0	0	0	0	0	0	0
PKN2	0	0	0	0	0	0	2	2	2	0	0	1
WDR18	0	0	0	0	1	0	0	0	0	0	0	0
TRAM2	0	0	0	2	6	0	0	1	0	0	0	0
NTN1	0	0	0	0	0	0	1	0	0	0	0	1
GLP2R	0	0	0	0	1	1	2	1	0	0	0	0
MCM10	0	0	0	2	0	0	0	0	0	0	0	0
DGKA	1	1	0	2	2	0	0	0	0	0	0	0
ERBB3	2	1	0	10	7	1	8	0	1	4	3	4
ROPN1	0	0	0	0	0	0	0	0	0	0	0	0
ANKRD44	0	0	0	7	10	0	1	0	0	0	0	0
KARS1	0	0	0	2	4	0	2	0	0	0	0	0
ADAT1	1	0	0	9	5	0	1	0	0	0	0	0
PDIA5	0	0	0	2	1	0	0	0	0	0	0	0
TBC1D22B	0	0	0	0	0	0	0	1	0	0	1	1
NDUFB4	0	0	0	0	2	1	11	0	0	0	0	1
SPEN	2	1	0	0	7	0	2	0	0	0	0	1
MYLK	0	2	0	5	6	0	0	1	0	0	0	0
ZC3H15	0	0	0	1	2	0	0	0	2	0	1	0
MAP2K4	0	0	1	0	0	0	0	0	0	0	0	0
PACC1	0	0	0	0	0	0	0	0	0	0	0	0
SNAP91	0	0	0	1	1	0	1	0	0	0	0	0
SLK	0	1	0	0	1	1	10	0	3	3	1	0
CYB5R4	0	0	0	0	0	0	0	0	0	1	0	0
COL17A1	0	0	0	3	2	1	0	0	0	0	0	0
GSTO2	0	0	0	2	2	0	0	0	0	1	0	0
SEC61A2	0	0	0	1	2	0	0	0	0	0	0	0
PRKCQ	1	0	0	0	2	0	0	0	0	0	0	0
TLE2	0	0	0	1	2	0	0	1	0	0	1	0
ASB1	0	1	0	0	0	0	0	0	0	0	1	0
FAM107B	2	0	0	0	2	1	15	3	3	0	2	1
ME1	1	0	0	1	1	0	0	0	0	0	0	0
TBC1D1	0	0	0	0	0	1	0	0	0	0	0	0
CDK13	1	6	0	18	17	0	1	1	3	0	0	1
MTHFD2	0	0	0	0	1	0	2	1	1	0	0	0
SLC9A7	0	0	0	2	1	1	1	0	0	0	0	0
FOXJ2	0	0	0	0	3	0	0	1	0	0	0	1
YBX1	0	0	0	1	3	0	1	1	0	0	0	0
PDE4A	0	0	0	0	0	0	0	0	0	0	0	0
PPP2R5A	0	0	0	0	0	0	0	0	0	0	1	0
CTNNA2	0	0	0	0	2	0	0	0	0	0	0	0
ELAVL1	0	0	0	8	6	0	0	0	0	0	0	0
TIE1	0	0	0	5	5	0	0	0	0	0	0	0
DIP2B	0	0	0	1	2	0	0	0	0	0	0	0
SMARCD1	0	0	0	0	0	0	0	0	0	0	0	0
KDM4A	0	0	0	0	0	0	0	0	0	0	0	0
NFYC	0	0	0	1	0	0	2	0	0	0	0	1
ZMYND12	0	0	0	0	0	0	0	0	0	0	0	0
SLC9A3	0	0	0	0	0	0	0	0	0	0	0	0
NGEF	0	0	0	3	0	0	0	0	0	0	0	0
ASPM	0	0	0	0	1	0	0	0	0	0	1	0
CD84	1	2	0	5	5	0	0	0	0	0	0	0
ELOVL1	0	0	0	0	1	0	0	0	0	0	0	0
SPI1	0	0	0	0	1	0	0	0	0	0	0	0
ZNRD1	0	0	0	1	0	0	0	0	0	0	0	0
MPPED2	0	2	0	9	4	1	0	0	1	0	0	0
CLDN18	0	0	0	1	2	0	0	0	0	0	0	0
ZBTB11	0	0	0	2	5	0	1	0	0	0	1	0
ATXN3	0	0	0	9	4	0	0	1	0	0	0	0
GOLGA5	0	0	0	1	0	0	1	0	0	0	1	0
FGFR2	0	0	0	5	2	0	0	0	1	0	0	0
LRRC40	0	0	0	0	0	0	0	0	0	0	0	0
ISOC1	0	0	0	0	0	0	0	0	0	0	0	0
EML1	0	0	0	10	2	1	2	0	0	0	0	0
TRMT11	0	0	0	0	0	1	0	0	0	0	0	0
THUMPD1	0	0	0	6	5	1	0	1	1	0	0	0
MSANTD3	0	0	0	1	3	0	0	0	0	0	0	0
KIF26A	0	0	0	0	0	0	0	0	0	0	0	0
ATG2B	0	0	0	0	0	0	0	0	0	0	0	1
ARFGEF1	0	1	0	3	1	0	0	1	0	0	0	0
ACSM2B	0	0	0	9	3	0	0	0	0	0	0	0
ZFAT	0	0	0	0	0	0	0	0	0	0	0	0
MTFR1	0	0	0	2	0	0	0	0	0	0	0	0
STAG3	0	0	0	5	8	0	0	0	0	0	0	0
FECH	0	0	0	0	0	0	0	0	0	0	0	0
MYO9A	0	2	0	5	6	0	0	0	0	0	0	0
DDX3Y	0	0	0	0	0	0	0	0	0	0	0	0
PFKP	0	0	0	0	2	0	6	0	1	0	2	2
IDI1	2	0	0	0	0	4	93	7	10	14	17	8
SP100	0	0	0	0	2	0	0	0	0	0	0	0
KLF6	0	0	0	0	1	0	14	3	1	2	2	4
PLPP1	0	0	0	0	1	0	0	1	0	0	0	0
NEO1	0	0	0	1	1	0	0	0	0	0	0	0
TRAM1	0	0	0	1	2	0	0	1	0	0	3	0
PHKA1	0	0	0	0	0	0	0	0	0	0	0	0
TNFRSF1A	1	0	0	1	0	1	1	0	1	0	0	0
CACNB1	0	0	0	0	0	0	1	0	0	0	0	0
EVI5	0	0	0	5	1	0	0	0	0	0	0	0
STOML1	0	0	0	5	1	0	0	0	0	0	0	0
PKM	0	0	0	6	7	0	0	0	0	0	0	0
DHX29	0	0	0	1	1	0	0	0	0	1	0	0
DNTTIP2	1	0	1	0	2	1	0	0	0	0	1	0
METTL22	0	0	0	7	1	0	0	0	0	0	0	0
TP53BP1	0	0	0	5	4	0	0	0	0	0	0	0
TRO	0	0	0	1	0	0	0	0	0	0	0	0
RRP15	0	0	0	2	5	0	0	0	0	0	0	0
RHOA	0	0	0	0	3	0	14	4	5	3	0	0
DHX8	0	0	0	1	1	1	7	0	0	0	1	0
PMS2P4	0	0	0	0	0	0	0	0	0	0	0	0
PRKCZ	3	0	0	0	0	0	2	0	0	0	1	0
ZFY	0	0	0	0	0	0	0	0	0	0	0	0
IARS2	0	1	0	1	3	0	0	0	0	0	0	0
SYT1	0	0	0	7	2	0	0	0	0	0	0	0
NAV3	1	0	0	1	0	0	0	0	1	0	0	0
IDH3G	0	0	0	1	2	0	0	0	0	0	0	1
ROGDI	0	0	0	0	1	0	0	0	0	0	1	1
PDZD4	0	0	0	0	0	0	0	0	1	0	0	0
ATP2B3	0	0	0	3	0	0	0	0	0	0	0	0
ROCK1	0	0	0	3	3	0	0	0	0	1	0	0
CBFB	0	0	0	2	2	0	3	1	0	0	0	0
PDK3	0	0	1	3	0	0	0	0	0	0	0	0
HYAL2	0	0	0	0	0	0	0	0	0	0	0	0
HDAC4	2	0	0	4	2	0	0	1	0	0	0	0
RASSF1	0	0	0	1	0	0	2	0	0	0	0	0
FGFR3	0	1	0	0	0	0	1	0	0	0	0	0
IFI35	0	0	0	0	1	0	1	0	0	0	0	0
HEATR6	0	0	0	0	0	0	0	1	0	0	0	0
COASY	0	0	0	0	0	0	0	0	0	0	1	0
PLEKHH3	0	0	0	1	1	1	1	0	1	1	1	0
MEF2A	0	0	0	0	0	0	2	1	0	0	0	1
OTUD5	0	0	0	4	1	0	3	0	1	0	0	0
TFE3	0	1	0	1	0	0	1	0	0	0	0	0
TBC1D25	0	0	0	0	0	0	0	0	0	0	0	0
ACSL4	1	0	0	2	0	0	0	0	0	0	0	0
INPP5A	0	0	0	0	0	0	4	1	0	0	0	0
GPKOW	0	0	0	0	0	0	2	0	1	0	0	0
GRIPAP1	0	0	0	4	2	0	1	1	0	0	0	0
FTSJ1	0	0	0	0	0	1	3	0	1	0	4	1
PRR11	1	1	0	10	8	0	0	0	0	0	0	0
REEP1	0	0	0	6	6	0	0	0	0	0	0	0
ATP11A	0	0	0	5	3	0	0	1	1	1	1	0
POLR1A	0	0	0	5	5	0	0	3	0	1	0	0
LAPTM4A	1	0	0	1	1	0	11	0	4	0	3	1
TTC7A	0	0	0	8	1	0	2	0	0	0	1	1
IP6K2	0	0	0	1	1	0	2	1	0	1	1	0
STON1-GTF2A1L	0	0	0	2	1	0	0	0	0	0	0	0
SRBD1	0	0	0	0	0	0	0	0	0	0	0	0
KIF2A	0	0	0	2	0	0	0	0	0	0	0	0
RASGRP2	0	0	0	2	4	0	0	0	0	0	0	0
PSME4	0	0	0	4	2	0	2	0	0	0	0	0
IFT80	0	0	0	0	0	0	2	0	0	0	0	0
SIRT2	0	0	0	1	0	0	0	1	0	0	0	0
ERLEC1	0	0	0	0	1	0	2	0	0	0	0	0
PPP2R5B	0	0	0	0	0	0	0	0	0	0	0	0
PYGM	0	0	0	1	0	0	0	0	0	0	0	0
PITX1	3	0	0	5	1	2	31	5	8	3	11	5
TRPC7	0	0	0	0	0	0	0	0	0	0	0	0
MAST4	1	0	2	19	10	0	2	0	1	0	0	0
ADGRF5	0	1	0	0	6	0	0	1	0	0	0	0
SDK2	0	0	0	1	3	0	1	0	0	0	0	0
ADAM7	0	0	1	3	1	0	0	0	1	0	0	0
NUP133	0	0	0	1	1	0	0	0	0	0	0	0
NUCKS1	0	0	0	6	2	0	0	0	1	0	0	0
VPS35	0	0	0	2	4	0	2	0	1	0	0	0
DNAJA2	1	0	0	0	0	0	2	1	3	1	0	1
BCL3	1	0	0	0	1	0	2	1	0	1	0	2
KCNAB2	0	0	0	2	4	0	0	0	0	0	0	0
ABCC9	0	1	0	3	5	1	0	0	0	0	0	0
GAL	0	0	1	0	0	0	0	0	0	0	0	0
CLEC2D	0	0	1	3	0	0	0	0	0	0	0	0
FUNDC1	0	0	0	0	0	0	1	0	0	0	0	0
MAOB	0	0	0	4	0	0	0	0	0	0	0	2
RORA	0	1	0	2	1	1	1	0	0	0	0	0
TGFBR3	0	1	1	8	8	1	0	0	0	0	0	0
PLA2G10	0	0	0	0	0	0	0	0	0	0	0	0
HES2	0	2	0	8	2	0	0	0	0	1	0	2
ATP1B3	0	0	0	1	1	0	1	0	0	0	0	1
NEDD4	0	0	0	0	0	0	0	0	0	0	0	0
PIGB	1	0	0	5	4	0	0	0	0	0	0	0
MAPK6	0	0	0	0	0	0	9	3	0	1	3	1
GNB5	0	0	0	7	5	0	0	0	0	0	0	0
RAB27A	0	0	0	0	2	0	0	2	0	0	1	0
HDHD5	0	0	1	0	0	1	0	0	0	0	0	0
UFD1	0	0	1	0	0	0	0	1	0	1	0	0
LRP6	0	0	0	4	3	0	0	0	0	0	0	0
GUCY2C	0	0	0	3	1	0	0	0	0	0	0	0
SCT	0	0	0	0	0	0	0	0	0	0	0	0
PHRF1	0	0	0	0	0	0	0	1	0	0	0	0
ELP1	0	1	0	0	0	0	0	0	0	0	0	0
NUCB2	0	1	0	6	7	0	0	0	0	0	0	0
PFN2	0	2	0	1	0	0	0	0	0	0	0	0
PTPN3	1	0	0	0	0	0	14	2	2	2	1	0
SPTB	2	0	0	4	6	0	0	0	0	0	0	0
DAPP1	2	1	0	1	0	0	5	0	0	0	1	0
FGF10	0	3	0	3	4	2	0	0	0	0	0	0
SLC44A1	0	0	0	7	5	0	0	0	0	0	0	0
TMEM260	0	0	0	4	0	0	0	0	0	0	0	0
SMG6	1	0	0	3	1	0	2	0	1	0	0	0
EXOC5	0	0	0	2	1	0	2	0	1	0	1	0
CLTCL1	0	1	0	5	4	0	0	0	0	0	0	0
FGF22	0	0	0	8	3	0	0	0	0	1	0	0
FSTL3	0	0	0	0	1	0	0	0	0	0	0	0
DGCR2	0	0	0	0	1	0	0	0	0	0	0	0
RNF126	0	0	0	0	0	0	0	1	0	0	1	0
MNT	0	0	0	4	5	0	1	0	0	0	0	2
ZXDC	0	0	0	1	0	0	0	0	0	0	0	0
JMJD6	0	0	0	2	5	1	1	0	0	0	0	0
POLB	1	0	0	0	0	0	4	1	2	1	1	1
ST6GALNAC1	0	0	0	1	0	0	0	0	0	0	0	0
WIPI1	0	0	2	6	2	1	1	0	0	0	0	0
FRMPD1	0	0	0	0	2	0	0	0	0	0	0	0
GBA2	0	0	0	1	0	0	0	0	0	0	0	0
NDST1	0	0	0	1	0	0	0	0	0	0	0	0
ASNS	0	0	0	2	3	0	0	0	0	0	0	0
AP3M2	0	0	0	1	1	0	0	0	0	0	0	0
CNGB1	0	0	0	5	1	0	0	0	0	0	0	0
CHAT	0	0	0	2	0	0	0	0	0	0	0	0
PABPC1	6	1	0	2	1	7	40	4	8	7	7	0
TESK2	0	0	0	0	0	0	1	0	0	0	0	0
CFAP20	0	0	0	0	0	0	0	0	0	0	0	1
CSNK2A2	0	0	0	0	0	0	2	1	0	1	0	0
PTPN21	0	0	0	1	2	0	0	0	0	0	0	0
EIF2B3	0	0	0	3	2	0	0	0	1	0	0	0
CAMK2A	0	0	0	0	0	0	0	0	0	0	0	0
TCOF1	1	2	2	14	7	0	0	0	0	0	0	0
CDC42	1	1	0	1	1	0	11	2	3	1	3	1
OSBPL3	0	0	0	0	0	1	3	1	1	0	1	1
EPHA8	0	0	0	0	1	0	0	0	0	0	0	0
SLC12A3	1	0	0	3	2	0	0	1	1	0	0	0
RAD18	0	0	0	0	0	0	0	0	0	0	0	0
ATP2B1	0	0	0	1	1	0	0	0	1	0	0	0
TRPM5	1	0	0	0	0	0	0	0	0	0	0	0
NCK2	0	0	0	3	0	0	8	2	3	1	0	1
MAP4K4	0	0	0	4	2	0	3	1	0	2	1	0
MGAT4A	0	0	0	2	1	0	0	0	0	0	0	0
RPL31	4	0	0	3	6	0	14	2	0	1	4	0
WDR1	1	0	0	0	0	0	12	2	4	3	4	0
SNX13	1	0	0	0	0	0	1	1	1	0	1	0
MS4A12	0	0	0	2	0	0	0	0	0	0	0	0
ARHGAP10	0	1	0	2	3	0	6	0	0	0	0	0
RPS6KA2	1	0	0	1	1	0	4	0	1	0	0	0
ING3	0	0	0	3	3	0	0	0	0	0	0	0
VASH1	0	0	0	1	0	0	0	1	0	0	0	0
LMCD1	1	1	0	3	3	1	0	0	0	0	0	0
BUD23	1	0	0	6	3	0	0	0	0	0	0	0
SEL1L	0	0	0	0	5	0	0	0	0	0	0	0
TRIP13	0	0	0	3	0	0	0	0	0	0	0	0
ATP6AP1	1	0	1	0	1	0	5	2	0	0	0	0
TCF3	0	1	0	3	0	0	1	0	0	0	0	0
TRIB2	0	0	0	0	0	0	0	1	0	0	0	0
DAZAP1	0	0	0	0	0	1	1	0	2	0	0	0
MBD3	0	0	0	1	0	0	0	0	1	0	0	0
HLTF	0	0	0	1	1	0	0	0	0	0	0	0
FAM50A	0	0	0	0	1	0	1	0	0	0	1	0
FAM3A	0	0	0	0	0	0	0	0	1	0	0	0
CPSF1	0	0	0	1	0	1	1	0	0	1	0	0
MYO3B	0	0	0	11	12	0	0	0	0	0	1	0
CYBRD1	0	0	0	0	0	0	0	0	0	0	0	0
CDH19	0	0	0	8	4	0	0	0	0	0	0	0
PDCD2	0	0	0	2	2	0	0	1	1	0	0	0
SLC6A15	0	0	0	0	1	0	0	0	0	0	0	0
RDH11	0	0	0	11	3	0	0	0	0	0	0	0
PRKACA	0	0	0	6	8	1	1	0	1	1	1	0
ADGRL1	0	1	0	4	5	0	0	0	0	0	0	0
SPP2	0	0	0	0	0	0	0	0	0	0	0	0
ACTN1	0	0	0	3	2	0	1	0	0	0	0	0
ZFYVE26	0	0	0	6	5	0	0	0	0	0	0	0
RPS6KA6	0	0	0	7	2	0	0	0	0	0	0	0
EPN2	0	0	0	2	0	1	0	0	0	0	0	0
PTPN18	0	0	0	0	0	0	0	0	0	0	0	0
LIMS2	0	2	0	0	0	0	0	0	0	0	0	0
ASIC4	0	0	1	5	1	0	0	0	1	0	0	0
SPEG	0	0	0	2	2	0	0	0	0	0	0	0
LNX1	1	0	0	2	1	0	7	1	1	3	0	1
ALDH3A2	0	2	0	6	4	0	1	0	0	1	0	0
TFRC	0	0	0	2	2	0	1	0	0	0	0	0
SREBF1	0	0	0	1	1	0	1	0	0	1	0	1
TRPC5	0	0	0	0	0	0	0	0	0	0	0	0
AFF4	1	0	0	7	4	1	4	0	1	1	0	0
UBE2D1	1	0	0	1	2	1	3	0	3	0	4	2
MPP5	0	0	0	3	2	0	0	0	0	0	0	0
RHOBTB1	0	0	1	0	0	0	0	0	0	0	0	0
SMC1A	1	0	0	1	1	0	0	0	1	0	1	0
HSD17B10	0	0	0	0	0	1	0	0	0	0	0	0
MARK2	1	0	0	3	2	0	1	0	1	0	0	0
HMMR	0	0	0	0	0	0	0	0	0	0	0	0
CHFR	0	0	0	13	6	0	2	0	0	0	1	0
TRHDE	0	0	0	1	0	0	0	0	1	0	0	0
P4HA2	0	0	0	0	1	0	0	0	0	0	0	0
FCGR2B	0	0	0	2	0	0	0	0	0	0	0	0
NFATC3	1	0	1	5	3	0	0	0	0	0	0	0
TRNT1	0	0	0	0	0	0	0	0	0	0	0	0
ACADVL	0	0	0	0	2	0	2	2	0	0	1	2
STK10	1	1	0	3	3	0	3	1	0	0	1	2
FBXW11	0	0	0	1	0	1	1	1	1	0	0	0
ACAP1	2	3	0	0	2	0	2	0	0	0	0	0
CRMP1	0	0	0	1	0	0	0	0	0	0	0	0
EVC	0	0	0	0	1	0	0	0	0	0	0	0
DERL2	0	0	0	0	0	0	1	0	1	0	0	0
SIDT1	1	0	0	0	2	0	0	0	0	0	0	0
NDE1	0	0	0	8	5	0	0	0	0	0	0	0
MRVI1	1	0	0	2	1	0	0	0	0	0	0	0
TMEM38A	1	0	0	6	1	0	0	0	0	1	0	0
AP1M1	0	2	0	12	5	0	0	0	0	0	0	0
PVR	0	0	0	0	0	0	0	0	0	0	0	0
XRCC1	0	0	0	0	0	0	0	0	0	0	0	0
SCARB1	0	0	0	1	1	0	2	0	1	0	0	0
CYP2W1	0	0	0	0	0	0	1	1	0	0	0	0
MCM2	0	0	0	0	0	0	0	0	0	0	0	0
MOV10L1	0	0	0	2	0	0	0	0	0	0	0	0
PANX2	0	0	0	0	1	0	0	0	0	0	0	0
SELENOO	0	0	0	0	1	0	0	0	0	0	0	0
TP63	0	0	0	0	0	0	0	0	0	0	0	0
ALPK1	0	0	0	6	5	0	0	0	0	0	0	1
LLGL2	0	0	1	4	3	0	5	1	0	0	0	0
PDE8A	0	0	0	5	1	0	0	0	0	0	0	0
CLCN4	0	0	0	0	1	0	0	0	0	0	0	0
NLE1	0	0	0	0	0	0	0	0	0	0	0	0
SDHA	0	0	0	2	0	0	1	0	0	0	0	0
SMARCE1	0	0	0	3	2	0	0	0	0	0	0	0
FNDC8	0	0	0	0	1	0	0	0	0	0	0	0
GSDMB	0	1	0	4	2	4	0	0	0	0	0	0
KDM5A	0	0	0	0	0	0	5	0	0	0	0	0
ADAM11	0	0	0	0	0	0	0	0	0	0	0	0
PPP2R3A	0	0	0	3	4	0	0	0	0	0	0	0
FERMT2	0	0	0	1	2	0	0	0	0	0	0	0
ABCB11	0	0	0	3	6	0	0	0	0	0	0	0
DHRS9	0	0	0	0	0	0	52	5	5	4	1	4
CD5L	0	0	0	0	1	0	0	0	0	0	0	0
PTGS2	0	0	0	0	0	1	3	0	0	0	0	0
IGF2BP2	0	0	0	6	5	0	0	0	0	0	0	0
MAP3K13	0	0	1	8	3	0	3	2	0	0	0	0
ST6GAL1	0	0	0	0	0	0	0	0	0	1	0	0
TBX21	0	0	0	0	0	0	0	0	0	0	0	0
FRY	0	0	0	11	5	0	0	0	0	0	0	0
PICALM	1	0	0	0	0	1	18	4	2	3	2	3
NSF	0	0	0	0	0	0	3	0	1	0	1	2
GLI2	0	0	0	1	1	0	0	0	0	0	0	0
CLASP1	0	0	0	1	0	0	0	0	0	0	0	0
MRPS34	1	0	1	0	0	0	1	0	0	0	0	0
NOTCH3	0	0	0	2	3	0	0	0	0	1	0	0
CLNS1A	0	0	0	3	3	0	0	0	0	0	0	0
PPP2R2C	0	0	0	0	0	0	0	0	0	0	0	0
TEAD2	0	0	0	1	1	0	2	0	0	0	0	0
EED	0	0	0	1	1	0	0	0	0	0	0	0
CDHR2	0	0	0	1	0	0	0	0	0	0	0	0
SNCB	0	0	0	0	0	0	0	0	0	0	0	0
TSG101	0	0	0	1	3	0	9	0	2	3	5	1
NCBP3	0	0	0	7	1	1	0	0	0	0	0	1
ATP2A3	0	2	0	6	4	0	1	0	0	0	0	0
CA12	0	0	0	9	4	0	0	0	0	0	0	0
MGLL	0	0	1	10	5	0	1	0	0	0	1	0
NTN4	0	0	0	1	1	1	1	0	1	0	1	0
BCS1L	0	0	0	0	0	0	0	0	0	0	0	0
NUAK1	0	0	0	11	2	0	2	0	0	0	1	0
DPP8	0	1	0	2	5	0	0	0	1	0	0	0
SLC24A1	0	0	0	0	1	0	0	0	0	0	0	0
ZNF532	0	0	0	1	3	0	0	0	0	0	0	0
SCARF1	0	0	0	0	0	0	0	0	0	0	1	0
LMAN1	0	0	0	0	1	0	0	0	0	0	0	0
HACD3	0	0	0	2	2	0	0	0	0	0	0	0
IPCEF1	0	0	0	2	2	0	0	1	0	0	0	0
ZZEF1	0	0	0	2	1	0	0	0	0	0	1	0
NOX3	0	0	0	1	1	0	0	0	0	0	0	0
ENO1	0	0	0	0	9	1	2	0	1	0	0	1
SLC12A1	0	0	0	0	2	0	0	1	0	0	0	0
MYDGF	0	0	0	0	0	0	0	0	0	0	0	0
ANO8	0	0	0	0	0	0	1	1	1	0	0	0
TUBE1	0	0	0	1	1	0	0	0	0	0	0	0
ARHGEF10L	0	0	0	0	1	1	6	1	4	1	1	0
TXK	0	0	0	1	1	0	0	0	0	0	0	0
WSCD2	0	0	0	0	0	0	0	0	0	0	0	0
KCNQ2	0	0	0	1	1	0	0	0	0	0	0	0
TACR2	0	0	0	0	0	0	0	0	0	0	0	0
ACTR6	0	0	0	3	1	0	0	0	0	0	0	0
TIPIN	0	0	0	2	0	0	0	0	0	0	0	0
SRI	0	0	0	0	2	0	3	0	0	0	0	0
EIF4G3	0	1	0	4	0	2	0	0	0	0	0	0
NUP37	0	0	0	0	0	0	0	0	0	0	0	0
SEMA3A	0	0	0	4	1	0	0	0	1	0	0	0
GTSE1	0	0	0	2	1	1	0	2	0	0	0	0
SEMA3C	0	0	0	0	0	0	1	0	0	0	0	0
TTC38	0	0	0	2	0	1	0	0	0	0	0	0
ACAT1	0	0	0	4	10	0	0	0	0	0	0	0
GRAMD4	0	0	0	0	0	0	0	0	0	0	0	0
CELSR1	1	1	0	5	4	0	0	0	0	1	0	0
WNT8B	0	0	0	0	0	0	0	0	0	0	0	0
ZNF638	0	0	0	2	3	0	0	0	0	0	0	0
SLC25A40	0	0	0	0	2	0	0	1	0	0	0	0
TIMM21	0	1	0	5	7	1	0	0	0	0	0	0
ADD2	0	0	0	2	0	0	0	0	0	0	0	0
FGF4	0	0	0	0	0	0	0	0	0	0	0	0
RASAL2	0	1	0	5	4	1	10	0	0	0	0	1
VPS9D1	0	0	0	2	2	0	0	0	0	0	0	0
ZNF37A	0	0	0	6	5	0	0	0	0	0	0	0
MARK3	0	1	0	2	2	0	3	0	2	0	0	0
SLC25A3	0	0	0	3	4	1	7	2	0	1	4	1
FNDC3B	2	0	0	4	4	2	1	0	0	0	0	0
FOSL2	1	0	0	0	0	3	16	1	2	2	1	5
CACNG5	0	0	0	3	1	0	0	0	0	0	0	0
CACNG4	0	0	0	0	0	0	0	0	0	0	0	0
FRYL	0	0	0	4	8	2	1	0	1	0	0	0
TMEM131	0	0	0	1	1	0	0	0	2	0	0	0
FSCN1	0	0	0	0	0	0	0	0	0	0	0	0
ACTB	7	1	1	2	26	2	105	10	8	9	8	7
MOCOS	1	0	0	3	4	0	0	0	0	0	0	0
PLD1	0	0	0	4	5	0	0	0	0	0	0	0
ATP12A	0	0	0	1	1	0	0	0	0	0	0	0
WDR62	0	0	0	3	6	0	1	0	0	0	0	0
DLG1	0	1	0	9	8	0	1	0	0	0	0	0
RAB7A	1	0	0	0	4	0	15	3	4	2	4	5
BCAP29	0	0	0	0	0	0	0	0	1	0	0	0
SEC31B	0	0	0	4	5	0	0	0	0	0	0	0
SART3	0	0	0	0	1	0	2	0	0	0	0	1
ARHGAP15	1	1	0	1	4	0	0	0	0	0	0	0
TUBA3D	0	0	0	0	0	0	0	0	0	0	0	0
PAX2	0	0	0	0	1	0	1	0	1	0	0	0
EXOSC7	0	0	0	0	1	0	0	0	0	0	0	0
KIFAP3	0	0	0	0	0	0	0	0	0	0	0	0
MKRN2	0	0	0	0	0	0	1	0	0	0	0	0
MCM6	0	0	0	0	1	0	0	0	0	0	0	0
REXO2	1	0	0	0	1	0	1	0	0	0	0	1
RBM7	0	0	0	2	2	1	1	0	0	0	0	0
RBMS2	0	0	0	8	1	0	6	0	0	0	0	0
BAZ2A	1	1	0	3	3	0	6	1	2	0	1	0
PTPN23	0	0	0	0	0	1	2	0	0	0	0	0
MLH1	0	0	0	9	10	0	0	0	0	0	0	0
UNG	0	0	0	0	1	0	0	0	0	0	0	0
FMO4	0	0	0	0	0	0	0	0	0	0	0	1
KLHL20	0	3	0	5	2	0	2	0	0	0	0	0
RGS11	0	0	0	0	1	0	0	0	0	0	0	0
SLC46A1	1	0	0	0	0	0	0	0	0	0	0	0
PLXNA2	0	0	0	11	4	0	0	0	0	0	0	0
SPAG5	0	0	0	0	0	0	0	0	0	0	0	0
ANKRD13A	1	0	0	7	2	0	6	3	1	1	2	0
TPD52	0	0	0	1	1	0	2	0	0	0	0	0
ACACB	8	0	0	6	4	0	0	0	0	0	0	0
TRAF4	1	0	0	0	1	3	6	2	3	0	1	0
PAG1	0	0	0	3	2	1	0	0	0	0	0	0
GPATCH1	0	0	0	3	1	0	0	0	0	0	0	0
ICAM3	0	0	0	0	0	0	1	0	0	0	0	0
NT5C2	0	0	0	0	3	1	9	5	7	3	0	1
MCAM	1	0	0	7	7	1	0	0	0	0	0	0
GPC4	0	1	0	0	1	0	0	0	0	0	0	0
MBNL3	0	0	0	0	0	0	0	0	0	0	0	0
CAMSAP3	0	0	0	0	1	0	0	1	3	1	0	0
RAP1GAP	0	0	0	0	0	0	1	0	0	0	0	0
XAB2	0	0	0	1	1	0	0	0	0	0	0	0
LOC100505585	0	0	0	9	2	3	0	0	0	0	0	0
STXBP2	1	0	0	0	1	0	2	0	0	1	1	1
MAP2K7	0	1	0	5	3	0	0	0	0	0	0	1
NMRK2	0	1	0	3	0	0	0	0	0	0	0	0
DGKD	0	0	0	3	0	0	0	0	0	1	0	0
CTTNBP2	1	0	0	0	1	0	0	0	0	0	0	0
ACTL6B	0	1	0	8	3	0	1	0	0	0	0	0
RARB	0	0	0	1	0	0	0	0	0	0	0	0
TOP2B	0	1	0	0	0	0	1	1	0	0	0	0
TM9SF3	0	0	0	3	3	0	5	1	0	0	0	0
NFKB2	2	1	0	1	2	2	2	0	0	0	2	0
UBE2T	0	0	0	0	0	0	0	0	0	0	0	0
PPP1R12B	0	0	1	1	2	0	0	0	0	0	0	0
DNAJC10	0	0	0	10	3	0	0	0	0	0	0	0
GTF3C1	1	0	0	2	1	0	0	0	0	1	0	0
IL4R	1	1	0	1	1	0	3	0	0	0	0	0
USP33	0	0	0	1	2	0	2	0	0	0	0	0
PAK3	0	0	1	17	4	0	0	1	0	0	1	0
CAPN6	0	0	0	0	0	0	0	0	0	0	0	0
DCX	0	0	0	1	3	0	0	0	0	0	0	0
SNRPA	0	0	0	1	1	0	0	1	0	0	0	0
SPAG6	0	0	0	0	1	0	0	0	0	0	1	0
EXOSC5	0	0	0	1	0	0	0	0	0	0	0	0
DYNC1I2	1	0	0	0	0	1	1	0	0	0	0	0
APBB1IP	0	0	0	1	4	0	1	0	0	0	0	0
LRCH4	0	0	0	1	0	0	0	0	1	0	0	0
FAM76B	0	0	0	0	0	0	0	1	1	0	0	0
SIRT6	0	0	0	2	1	0	0	0	0	0	0	1
TYR	0	0	0	0	0	1	0	0	0	0	0	0
POLD3	0	1	0	0	0	0	1	0	0	0	0	0
ACTN2	0	0	0	0	0	0	0	0	0	0	0	0
CAPZB	6	0	0	0	2	2	13	3	3	2	1	4
GPR137B	0	0	0	0	0	0	0	0	0	1	0	0
NAALAD2	0	1	1	3	0	0	0	0	0	0	0	0
JADE1	1	0	0	3	4	0	0	0	0	0	0	0
SLC25A43	0	0	0	0	1	0	0	0	0	0	0	0
UBE2A	0	0	0	1	0	1	3	1	0	0	1	0
FGFR1	0	0	0	6	3	1	0	0	0	0	0	0
FKBP6	0	0	0	0	0	1	0	0	0	0	0	0
SMC1B	0	0	0	1	1	0	0	0	0	0	0	0
FBLN1	1	0	0	1	1	0	0	1	0	1	0	0
ITGA8	0	12	0	1	2	0	0	0	0	0	0	0
CST7	0	0	0	1	0	0	0	0	0	0	0	0
MAP2	0	0	0	2	1	0	0	0	0	0	0	0
PIAS2	0	0	1	13	12	0	0	0	0	0	1	0
AMPH	0	1	2	9	7	0	0	1	0	0	0	0
ARAF	0	0	0	0	0	0	0	0	0	0	0	0
MCCC1	0	0	0	5	2	0	1	0	0	0	0	0
LAMP3	0	0	0	1	0	0	2	0	0	1	0	0
FAP	0	0	0	0	0	1	0	0	0	0	0	0
NEBL	0	0	0	0	1	0	1	0	0	0	0	0
ACER3	0	0	0	8	7	0	2	0	1	0	0	0
UBE2K	1	0	0	0	2	0	6	3	1	0	0	2
PIK3C3	1	0	0	4	10	0	2	0	0	0	0	0
N4BP2	0	0	0	1	2	0	1	0	0	0	0	0
TIGAR	0	0	0	8	5	0	1	0	0	0	0	0
TULP3	0	0	0	5	1	0	0	1	0	0	0	0
SYNJ2	0	0	0	13	10	1	1	0	0	0	0	0
ADCY2	0	0	0	7	3	1	0	0	0	0	0	0
PPP2R5C	2	0	0	2	4	0	0	0	1	0	1	0
RBFOX1	1	0	1	5	3	1	0	0	0	0	0	0
GNB1	0	0	0	0	2	0	13	2	1	1	2	4
HOXA9	0	0	0	1	1	0	0	0	0	0	0	0
EDN1	0	0	0	0	0	0	1	0	0	0	0	0
MLLT10	0	0	0	0	1	0	0	0	0	0	0	0
ZCWPW1	0	0	0	1	0	0	0	0	0	0	0	0
ADCYAP1R1	0	0	0	0	1	0	0	0	0	0	0	0
FGF20	0	0	0	0	0	0	0	0	0	0	0	0
P2RY10	0	1	0	3	0	0	0	0	0	0	0	0
ITM2A	0	0	0	0	1	0	0	0	0	0	0	0
NRDC	0	0	0	0	2	0	0	1	0	0	0	0
VDAC3	0	1	0	2	1	0	0	0	0	0	0	0
PCM1	0	0	1	7	11	0	0	0	0	0	0	1
TNRC6C	0	0	0	6	7	0	0	0	0	0	0	0
CBFA2T2	0	0	0	9	5	1	2	0	0	0	0	0
BRINP1	0	0	0	1	0	0	1	0	0	0	0	0
ITCH	1	1	1	4	4	2	12	1	2	0	2	1
PKD2L2	0	0	0	2	1	0	0	0	0	0	0	0
TP53INP2	5	0	0	0	1	1	37	13	8	7	7	6
SDF4	0	0	0	0	0	0	1	2	0	0	0	0
MYH7B	1	0	0	7	6	0	0	0	0	0	0	0
BPIFB2	0	0	0	2	3	0	0	0	1	0	0	0
TP73	0	0	0	0	0	0	0	0	0	0	0	0
TOLLIP	0	0	0	0	0	0	1	0	0	0	0	0
UBE2D4	0	0	0	0	1	0	0	0	0	0	0	0
CLUL1	0	0	0	0	0	0	0	0	0	0	0	0
RUNX1T1	1	0	0	10	4	1	0	0	1	0	0	0
CDH17	0	0	0	1	1	0	0	0	0	0	0	0
THOC1	1	0	0	1	1	0	0	1	0	0	0	0
FKBP7	0	0	0	1	0	0	0	0	0	0	0	0
OSBPL6	0	0	0	6	5	0	0	0	0	0	0	0
SLC1A3	0	0	0	5	4	0	0	0	0	0	0	0
XRCC5	0	0	0	0	0	1	4	0	0	0	0	1
LXN	0	0	0	0	1	0	0	0	0	0	0	0
SP140	0	0	0	0	0	0	0	0	0	0	1	0
MKNK1	0	0	1	8	10	0	0	0	0	1	0	0
TNS1	1	0	0	0	2	1	0	1	0	1	0	0
REXO1	0	0	0	2	0	1	1	0	0	0	1	2
SAR1A	1	0	0	3	3	1	3	1	1	0	0	0
CDC14A	0	0	0	1	0	0	0	0	0	0	0	0
RAPGEF3	0	0	0	0	1	0	1	0	0	0	2	0
CEACAM1	0	0	0	3	3	2	21	1	2	1	3	2
SENP1	0	0	0	4	1	0	0	0	0	0	0	0
DUSP13	0	0	0	1	1	0	0	0	0	0	0	0
CIC	0	0	0	2	0	0	0	2	0	0	0	0
LIPE	0	0	0	5	2	0	0	0	0	0	0	0
FDFT1	0	0	0	3	1	0	11	4	1	1	0	4
PAFAH1B3	0	0	0	1	0	0	0	0	1	0	0	0
OPHN1	0	0	1	0	0	0	0	0	0	0	0	0
AFM	0	0	0	0	0	0	0	0	0	0	0	0
KIF22	0	0	0	0	0	1	0	0	0	0	0	0
CARMIL1	0	2	0	0	1	0	0	0	0	0	0	0
PGM1	1	0	0	0	0	0	0	0	0	0	0	0
DDX1	0	0	0	0	1	0	1	0	0	0	0	0
DNM2	3	0	1	2	3	2	0	2	0	1	1	0
EPB41L2	0	0	0	1	0	0	0	0	0	0	0	0
RIMS1	0	0	0	0	2	0	0	0	0	0	0	0
MOXD1	0	0	0	0	0	0	0	0	0	0	0	0
STX7	0	0	1	7	5	0	1	1	1	0	0	0
RABL2B	0	0	0	5	1	0	2	1	0	1	1	1
KEAP1	0	0	0	0	0	0	1	3	0	0	1	0
DDX43	0	0	0	0	2	0	0	0	0	1	0	0
PTPRH	0	0	0	0	2	0	3	1	1	2	1	0
DCT	0	0	0	1	0	0	0	0	0	0	0	0
SLC35C2	0	0	0	0	3	0	0	0	0	0	0	0
CRYBG3	0	0	0	1	0	0	0	0	0	0	0	0
EPHA6	0	0	1	1	0	0	0	0	0	0	0	0
SCTR	0	0	0	1	0	0	0	0	0	0	0	0
RFX3	1	0	0	2	1	0	0	0	0	0	0	0
RIF1	0	0	0	3	0	0	1	0	0	0	0	1
RAB21	1	0	0	11	5	0	1	0	1	1	2	1
SLC4A4	0	0	0	2	1	0	0	0	0	0	0	0
SMARCA2	0	0	1	4	3	0	0	0	0	0	0	0
RDH8	0	0	0	0	1	0	0	0	0	0	0	0
SESN1	0	0	0	0	0	0	0	0	0	0	0	0
MID2	0	0	0	0	0	0	0	0	0	0	0	0
PIH1D3	0	0	0	0	0	0	0	0	0	0	0	0
COL5A3	0	0	0	2	2	0	0	0	0	0	1	0
SRCAP	0	0	0	0	0	0	1	0	0	0	0	0
PUM3	0	0	0	1	1	0	0	0	0	0	0	0
CPB2	0	0	0	0	0	0	0	0	0	0	0	0
CHRNA3	0	0	0	0	0	0	0	0	0	0	1	0
KCNN2	0	0	0	0	0	0	0	0	0	0	0	0
CNOT4	1	0	0	5	2	1	1	0	0	1	0	0
PSEN1	0	1	0	3	2	1	3	1	0	0	2	1
CPOX	0	0	0	0	0	0	0	0	0	0	0	0
CLDND1	0	0	0	1	0	0	2	2	1	2	1	0
MOK	0	0	0	0	2	0	0	0	0	0	0	0
HSP90AA1	2	2	0	2	6	12	103	12	17	8	10	2
RBL1	0	1	1	2	1	1	0	0	0	0	0	0
DLGAP4	0	0	0	1	0	0	2	0	0	0	0	0
IGSF9B	0	0	0	0	0	0	0	0	0	0	0	0
CFHR2	0	0	0	0	0	0	0	0	0	0	0	0
CROCCP3	0	0	0	1	0	0	0	0	0	0	0	0
NDC80	0	3	0	0	0	0	0	0	0	0	0	0
AP4E1	0	0	0	2	0	0	0	0	0	0	0	0
RSBN1	1	0	0	2	0	0	1	0	0	0	0	0
MAGI3	0	0	0	0	0	0	4	1	0	1	0	1
CXCL2	2	0	0	0	1	1	0	0	0	1	0	0
AFP	0	0	0	0	0	0	0	0	0	0	0	0
COL4A4	2	0	0	2	0	0	1	0	0	0	0	0
TCF7	0	0	0	5	2	0	0	0	0	0	1	0
OSTM1	0	0	0	3	2	0	4	0	0	0	1	0
CDH7	0	1	0	5	3	1	0	0	0	0	0	0
IMPG2	0	0	0	0	1	0	0	0	0	0	0	0
PCNP	0	0	0	0	0	0	1	0	1	0	2	1
EXD2	0	0	0	3	3	0	0	0	0	0	0	0
ARG2	0	0	0	0	0	0	0	0	0	0	0	0
MEF2C	0	0	0	5	2	0	1	0	0	0	0	0
PTPRC	0	0	0	1	3	0	3	0	0	0	0	0
CACNA1S	0	0	0	1	1	0	0	0	0	0	0	0
PKP1	1	0	0	1	0	1	0	0	0	0	0	0
UBA5	0	0	0	0	0	0	0	0	0	0	0	0
STK17B	0	0	0	1	0	1	0	0	0	0	0	0
CDC14B	0	0	0	5	1	1	0	0	0	0	0	0
ZNF510	0	0	0	0	0	0	0	0	0	0	0	0
LRP2	0	0	0	3	1	0	0	0	0	0	0	0
ZNF506	0	1	1	1	1	0	0	0	0	0	2	0
JMJD4	0	0	0	2	2	0	0	0	0	0	0	0
DUSP12	0	0	0	0	0	0	0	0	0	0	0	0
AACS	0	0	1	5	5	0	0	0	0	0	0	0
DELE1	0	1	0	2	2	0	0	0	0	0	0	0
SLC13A1	0	0	0	1	1	0	0	0	0	0	0	0
CADPS2	0	0	0	0	1	0	0	0	0	0	0	0
PCDHB4	0	0	0	0	0	0	0	0	0	0	0	0
PCDHA6	0	0	0	0	0	0	0	0	0	0	0	0
PCDHGA2	0	0	0	0	0	0	0	0	0	0	0	0
HSPB11	0	0	0	0	0	0	0	0	0	0	0	0
PHLPP1	0	0	0	1	0	0	1	0	0	0	0	1
ATP8B1	2	1	0	8	5	0	4	2	1	0	2	1
IL12RB2	0	0	0	4	0	0	0	0	0	0	0	0
SMARCD3	0	0	0	4	7	0	0	0	0	0	0	0
WDR70	0	0	0	0	0	0	1	0	0	0	0	0
FYB1	0	0	0	1	2	0	0	0	0	0	0	0
MPP4	0	0	0	1	3	0	0	0	0	0	0	0
STRADB	0	0	0	0	0	0	2	0	0	0	0	0
BZW1	1	0	0	0	3	0	4	0	0	0	0	0
PGR	0	0	0	0	4	0	0	0	0	0	0	0
C1QTNF3	0	0	0	0	0	0	0	0	0	0	0	0
ME2	0	1	0	4	3	0	0	0	0	0	0	0
C5orf22	0	0	0	0	2	0	0	0	0	0	0	0
CCNT2	0	0	0	0	1	0	1	0	0	0	0	0
FAM135A	0	0	0	6	3	0	3	0	0	0	0	0
COL19A1	0	0	0	2	5	0	0	0	0	0	0	0
EPB41L3	0	0	0	0	0	0	0	1	0	0	0	1
COBLL1	0	0	0	1	0	0	1	0	1	1	3	0
DLG3	1	0	0	1	0	0	0	0	0	0	0	0
KCNK2	0	0	0	0	0	0	0	0	0	0	0	0
SERTAD4	1	0	0	2	1	0	0	0	0	0	0	0
TRAF5	0	0	0	2	4	0	0	0	0	0	0	0
MRPL22	0	0	0	0	0	0	0	0	0	0	0	0
GEMIN5	0	0	0	8	2	0	0	0	0	0	0	0
OPRK1	0	0	0	0	1	0	0	0	0	0	0	0
NFE2L1	0	0	0	1	0	0	0	1	0	0	0	0
SEMA5B	0	0	0	0	2	0	0	0	0	0	0	0
GSK3B	0	0	0	0	0	0	0	0	0	0	0	0
ITGB5	0	0	0	2	2	1	0	0	0	0	0	0
ERC1	0	1	0	0	0	0	0	0	0	0	0	1
XPO1	0	0	0	2	4	1	5	1	1	0	3	0
LINC01587	1	0	0	0	0	0	0	0	1	0	0	0
RNF13	0	0	0	0	1	0	0	0	0	0	0	0
TRPM3	0	1	0	0	6	0	1	0	0	0	0	0
PALB2	0	0	0	0	1	0	0	0	0	0	0	0
DOP1A	0	0	0	2	0	0	0	0	0	1	0	0
LYRM2	1	0	1	9	3	0	0	0	0	0	0	0
BCKDHB	0	0	0	0	0	0	0	1	0	0	0	0
KAT6A	0	0	0	4	7	1	2	0	0	0	0	0
TUT7	0	0	0	4	1	1	1	0	0	0	1	0
ULK2	0	0	0	1	1	0	0	0	0	0	0	0
GRHL2	0	0	0	0	0	0	0	0	0	0	0	0
TNPO1	0	0	0	1	2	1	2	1	0	0	0	0
PLOD1	0	0	0	1	1	0	0	0	0	0	0	0
P2RX5	0	0	0	0	0	1	0	0	0	0	0	0
ITGAE	0	0	0	2	4	0	1	0	0	0	0	0
DIS3	0	1	0	3	5	0	0	0	0	0	0	0
PIBF1	0	0	0	2	4	0	0	1	0	0	1	0
TDRD3	0	0	0	1	4	0	0	0	0	0	0	0
NUFIP1	0	0	0	0	0	0	0	0	0	0	0	0
PDS5B	0	0	0	2	5	0	0	1	0	2	0	0
OXCT1	0	0	0	0	1	0	0	1	0	0	0	0
RRAGB	0	0	0	0	0	0	0	0	0	0	1	0
EPYC	0	0	0	0	1	0	0	0	0	0	0	0
CYLD	1	0	0	3	3	0	2	0	0	0	0	0
SLC27A5	0	0	0	0	0	0	0	0	0	0	0	0
ZNF324	0	0	0	9	1	0	1	0	0	0	0	0
ZNF671	0	0	0	0	0	0	0	0	0	0	0	0
ZNF586	0	0	0	0	0	0	0	0	0	1	0	0
ZNF446	0	1	0	0	0	0	0	0	0	0	0	0
ZNF264	0	0	0	2	3	0	0	0	1	0	0	0
RPS5	2	0	0	1	2	0	0	2	0	0	0	0
FAT1	1	1	0	1	1	0	0	0	0	0	0	0
YTHDC1	0	0	0	2	0	1	28	2	3	3	5	8
CHMP2B	1	0	0	0	0	0	5	3	3	1	0	0
SMAP2	0	0	1	0	0	0	1	0	0	0	0	0
PPIE	0	1	0	0	1	0	0	0	0	0	1	0
ZMPSTE24	0	0	0	0	0	0	0	1	0	0	0	0
STARD7	0	0	0	1	1	0	0	0	0	0	0	0
NOA1	0	0	0	2	1	0	1	0	0	0	0	0
REST	0	0	0	1	0	0	0	1	1	0	1	0
HAL	0	1	0	3	1	1	0	0	0	0	0	0
SSH1	0	0	0	4	4	0	0	0	0	0	0	0
GSTP1	0	0	1	3	7	1	13	4	5	5	6	3
APLP2	0	0	0	0	2	0	4	1	2	0	1	1
FAM234B	0	0	0	0	0	0	0	0	0	0	0	0
SLCO1A2	0	0	0	0	2	0	0	0	0	0	0	0
WBP11	0	0	0	1	1	0	2	0	2	1	0	0
EIF3I	0	0	0	1	1	0	2	0	0	0	0	0
NKAIN1	1	0	2	9	3	1	0	0	0	0	0	0
COL16A1	0	2	0	4	1	0	0	1	0	0	0	0
TXLNA	0	0	0	0	0	0	1	1	0	0	0	0
APOB	0	0	0	1	1	0	0	0	0	0	0	0
NCOA1	1	5	0	4	5	0	0	0	1	0	1	0
AGBL5	1	0	0	2	1	0	0	0	0	0	0	0
EFR3B	0	0	0	7	4	0	0	0	0	0	0	0
KIF3C	0	0	0	2	0	1	3	0	0	0	0	0
RAB10	0	0	1	2	1	0	6	1	0	1	0	1
GCKR	0	0	0	2	0	0	0	0	0	0	0	0
HADHA	0	0	0	6	8	0	0	0	1	0	0	0
MAPRE3	0	0	0	0	0	0	0	0	0	0	0	0
CAD	0	0	1	8	9	0	0	0	0	0	0	1
CD59	3	1	1	0	3	1	25	8	4	5	6	4
CD82	0	0	0	3	5	1	4	0	0	0	0	1
BCORL1	0	0	0	3	1	0	0	0	0	0	0	0
ATRX	0	0	0	4	2	0	2	0	0	0	4	0
AK6	0	0	0	0	0	0	1	1	0	0	0	0
FCN1	0	0	0	0	0	0	0	0	0	0	0	0
MYNN	0	0	0	0	1	0	0	1	0	0	1	1
MECOM	0	0	0	0	3	0	0	0	0	0	1	0
SCAMP1	0	0	0	3	1	0	3	0	0	0	1	0
PREP	0	2	0	1	4	3	0	0	0	0	0	0
HACE1	0	0	1	0	0	0	0	0	0	0	0	0
SEH1L	0	0	1	8	5	0	0	0	0	0	0	0
WDR47	0	0	0	4	1	0	0	1	0	1	0	0
WDFY1	0	0	0	1	0	0	1	0	0	0	1	1
OVGP1	0	0	0	0	1	0	0	0	0	0	0	0
SLC25A24	0	0	0	0	1	1	0	0	0	0	0	0
MAP3K4	0	0	0	0	0	0	3	0	0	0	1	3
PILRA	0	0	0	0	0	0	1	0	0	0	0	0
IGSF9	0	0	0	0	0	0	0	0	0	0	0	0
ABCB1	0	0	0	2	2	0	0	0	0	0	0	0
ZNF213	0	0	0	0	0	0	0	0	0	0	0	0
AKR1B1	0	0	0	0	2	2	0	0	0	1	0	0
CPNE3	0	0	0	0	0	2	0	1	0	0	0	0
RRN3	0	0	0	2	0	0	0	0	0	0	0	0
CTTN	1	0	0	0	0	0	3	4	2	0	2	1
WNT11	0	0	0	0	0	0	0	0	0	0	0	0
MTIF2	0	0	0	0	0	0	0	0	0	0	0	0
DDHD2	0	0	0	6	1	0	0	0	0	0	0	0
TTC39A	0	1	0	3	2	0	0	0	0	0	0	0
EPS15	0	0	1	1	3	0	0	0	0	0	0	0
ORC1	0	1	0	1	1	0	1	0	0	0	0	0
MGST2	0	0	0	2	4	0	2	0	1	0	0	0
CHERP	0	0	0	1	1	0	0	0	0	0	2	0
ATG16L1	0	0	0	0	0	0	0	0	0	0	0	0
USP40	0	0	0	0	1	0	0	0	0	0	0	0
POMGNT1	0	0	0	1	1	1	0	0	0	0	0	0
RAD54L	0	0	0	2	2	0	0	0	0	0	0	0
MAST2	0	0	0	12	0	0	0	0	0	0	0	0
DNAJA1	1	0	0	3	1	2	4	1	3	1	2	0
B4GALT1	2	0	0	0	0	2	48	7	10	10	7	3
CHMP5	0	0	0	0	0	0	2	0	1	2	1	1
NFX1	0	0	0	3	3	0	0	0	0	0	0	0
AQP6	0	0	0	0	0	0	0	0	0	0	0	0
DIMT1	0	0	0	1	0	0	0	0	0	0	0	0
IPO11-LRRC70	0	0	0	4	2	0	0	0	0	0	0	0
FOLH1	0	0	1	2	1	0	0	0	0	0	0	0
EIF2AK1	0	0	0	8	2	0	0	0	0	0	1	0
NME8	0	0	0	1	0	0	0	0	0	0	0	0
EPDR1	0	0	0	3	2	0	0	0	0	0	0	0
SNX10	0	0	0	2	0	0	0	0	0	0	0	0
SEPHS1	1	0	0	0	3	0	0	0	0	0	0	0
MRPL28	0	0	0	0	3	1	2	0	0	1	0	0
ITPKC	1	0	0	1	3	0	23	13	9	7	7	9
CEACAM6	0	1	2	1	1	0	29	2	6	3	8	6
FAT2	0	0	0	0	0	0	0	0	0	0	0	0
RBM22	0	0	0	1	0	0	0	1	0	0	1	0
TMED2	1	0	0	0	1	0	6	2	0	0	1	1
ERO1B	0	0	0	2	0	0	0	0	0	0	0	0
ZFAND6	0	0	0	0	0	0	13	3	1	1	4	0
HSD17B2	0	0	0	0	4	0	0	0	0	0	0	0
TXLNG	0	0	0	0	1	0	0	0	0	0	0	0
PPEF1	0	0	0	0	0	0	0	0	0	0	0	0
LAT2	0	0	1	2	0	0	0	0	0	0	0	0
HUWE1	0	1	1	7	1	0	3	1	0	0	0	0
ZW10	0	0	0	0	0	0	1	0	0	0	0	0
ALG9	0	0	0	0	1	0	0	0	0	0	0	0
MYBPC2	0	0	0	0	0	0	0	0	0	0	0	0
NOX4	0	0	0	1	6	0	0	0	0	0	0	0
ACOX3	0	0	0	0	2	0	0	0	0	0	0	0
MTMR2	0	0	0	0	0	0	0	0	0	0	0	0
PPP1R15A	4	0	0	1	4	3	44	7	7	7	8	4
HSD17B14	0	0	0	0	1	0	0	0	0	0	0	0
TRIP6	0	0	0	0	2	1	4	2	5	1	1	0
ACHE	1	1	0	1	0	0	1	2	0	1	1	1
FTL	16	6	4	9	147	6	57	38	23	3	14	15
SRRT	0	0	0	0	1	0	1	0	0	0	1	0
BAX	0	0	0	0	1	0	0	1	0	0	0	0
NLK	0	0	0	1	0	0	0	0	0	0	0	0
PIGS	0	0	0	3	3	1	1	1	0	0	0	0
ADAMTS2	0	0	0	2	0	0	0	0	0	0	0	0
TMPRSS11E	1	0	0	0	0	3	74	13	5	7	10	9
ATXN7L3	0	0	0	0	1	0	0	0	0	0	0	1
PGS1	0	0	0	0	1	0	1	0	0	0	0	0
PSMC5	0	0	0	0	0	0	2	0	0	0	0	0
UIMC1	0	0	0	0	0	0	0	0	0	0	0	0
CETP	0	0	0	0	0	0	0	0	0	0	0	0
MMP2	0	0	0	0	1	0	0	0	0	0	0	0
MT3	0	0	0	0	1	0	0	0	0	0	0	0
LPCAT2	0	0	0	2	0	0	0	0	0	0	0	0
GNAO1	0	1	0	4	1	0	0	0	0	0	0	0
OGFOD1	0	0	0	2	2	0	0	0	0	0	0	1
SH3BP2	0	1	0	6	4	0	4	2	1	1	1	3
NOP14	0	0	1	3	0	0	0	0	0	0	0	0
ADD1	0	0	0	3	4	0	4	1	0	0	0	0
L2HGDH	0	0	0	11	2	0	0	1	0	0	0	0
TXNDC16	0	0	0	0	2	0	0	0	0	0	0	0
RTRAF	0	1	0	5	1	0	3	0	0	0	0	1
NID2	0	0	0	1	0	0	0	0	0	0	0	0
GMCL1	0	0	0	5	5	0	0	0	1	1	0	1
SF3B2	0	0	0	2	0	0	1	0	0	0	0	0
KLHL42	0	0	0	3	2	0	0	0	0	0	0	0
GNAS	0	1	0	0	7	0	29	8	4	1	1	1
DNM1L	0	0	0	4	1	1	0	2	0	0	1	0
PTHLH	0	0	0	1	0	0	0	0	0	0	0	0
PHACTR3	0	0	0	0	0	0	0	0	0	0	0	0
ERGIC2	0	1	1	1	3	0	3	0	0	1	0	0
TFAP2C	1	0	0	0	0	0	0	1	0	1	0	0
AURKA	0	0	0	5	2	0	0	0	0	0	0	0
CASS4	0	0	0	0	1	0	0	0	0	0	0	0
PIR	0	0	0	0	0	0	0	0	0	0	1	0
AAMDC	0	0	0	4	1	0	2	0	0	1	0	0
RFX2	1	0	0	10	6	0	0	0	0	0	0	0
METTL2A	0	0	0	2	1	0	0	0	0	0	0	0
SULT2B1	0	0	0	1	0	0	2	0	0	0	0	1
ALG6	0	0	0	0	0	0	0	0	0	0	1	0
CNOT3	0	0	0	1	1	0	2	0	0	0	0	0
GP6	0	0	0	0	1	0	1	1	0	1	1	0
PTPN4	0	0	0	3	2	0	0	1	0	0	0	0
DDX18	0	0	0	0	1	0	0	0	0	0	0	0
KHSRP	2	0	0	0	1	0	1	0	0	0	0	1
GNA11	0	0	0	1	1	0	1	0	0	0	0	0
ASAP3	0	0	0	0	0	0	0	0	0	0	0	0
MMP24-AS1-EDEM2	0	0	0	0	0	0	0	0	0	0	0	0
DNMT3B	0	0	0	1	0	0	1	0	0	0	0	0
REM1	0	0	0	0	0	0	0	0	0	0	0	0
TPX2	1	0	0	2	0	0	0	0	0	0	0	0
FER1L4	0	0	0	2	2	0	3	0	0	0	0	0
PDRG1	0	0	0	0	0	0	0	0	0	0	0	0
EPB41L1	0	0	0	2	0	0	2	2	0	0	1	0
SLC15A1	0	0	0	0	2	1	0	1	0	0	0	0
DOCK9	1	0	1	0	0	1	3	0	0	1	1	1
ANKRD10	0	0	0	1	0	0	0	1	0	0	0	0
TGDS	0	0	0	0	0	0	2	0	0	0	0	0
DOCK3	0	0	0	1	0	0	0	0	0	0	0	0
C3orf18	1	0	0	0	1	0	0	0	0	0	0	0
COQ9	0	1	0	4	0	0	1	0	0	0	0	0
TMEM40	0	0	0	9	2	2	26	4	6	0	1	2
KIF9	0	0	1	0	1	0	0	0	0	0	0	0
ARHGAP28	0	1	0	1	0	0	0	0	0	0	0	0
CRLS1	0	0	0	0	0	0	0	0	0	0	0	0
DEFB127	0	0	0	2	0	0	0	0	0	0	0	0
PPP1R13B	0	0	0	3	4	0	1	0	0	0	0	0
ATRN	0	0	0	1	3	0	0	0	0	0	0	0
SMOX	0	0	0	0	1	0	0	0	0	0	0	0
SIGLEC1	0	0	0	0	0	0	0	0	0	0	0	0
FKBP1A	0	0	0	1	0	0	0	0	1	0	0	0
NSFL1C	0	0	0	0	1	2	0	1	0	0	1	0
SLC4A11	0	0	0	0	0	0	1	0	1	0	0	0
C20orf194	0	0	0	9	5	1	0	0	0	0	0	0
ZNF343	0	0	0	0	1	0	0	0	0	0	0	0
EBF4	0	0	0	0	0	0	0	0	0	0	0	0
CPXM1	0	0	0	0	0	0	0	0	0	0	0	0
MAVS	1	1	0	13	6	0	1	0	1	0	0	0
LZTS3	0	0	0	0	0	0	0	0	0	0	1	0
F11	0	0	0	0	2	0	0	0	0	0	0	0
XRN2	0	0	0	0	0	0	2	1	1	0	0	1
KIZ	0	0	0	0	0	0	1	0	0	0	0	0
DYNLL1	2	0	0	0	5	2	6	1	1	3	0	2
TESC	0	0	0	1	0	0	0	0	0	0	0	0
SNX5	0	0	1	1	1	0	1	0	0	2	0	0
RPL6	0	0	0	1	6	0	0	1	1	0	1	1
SIRPG	0	0	0	0	0	0	0	0	0	0	0	0
MAPKAPK5	0	0	0	3	1	0	1	0	0	0	0	0
P2RX7	0	0	0	7	4	0	0	0	0	0	0	0
ESF1	0	0	0	0	2	0	0	0	1	0	0	0
RBBP9	0	0	0	0	0	1	0	0	0	0	0	0
ANAPC5	1	0	0	9	2	0	2	0	0	0	1	0
SLC23A2	0	0	0	1	1	0	0	0	1	0	0	0
SLC8B1	0	0	1	0	1	2	0	0	1	0	0	1
TMEM230	0	0	0	0	1	0	2	0	0	0	0	0
DZANK1	0	0	0	1	0	0	0	0	0	0	0	0
KDM2B	0	0	0	3	1	1	0	0	1	0	0	0
CFAP61	0	0	1	1	1	0	0	0	0	0	0	0
LHX5	0	0	0	2	0	0	0	0	0	0	0	0
TASP1	0	0	0	0	2	0	0	0	0	0	0	0
OAS1	2	1	0	0	2	0	6	2	2	1	2	1
GCN1	0	0	1	2	2	0	3	1	0	0	0	0
RPLP0	0	0	0	1	8	0	7	2	1	1	5	0
PXN	0	0	0	1	0	0	0	0	0	0	0	1
SIRT4	0	0	0	0	0	0	0	0	0	0	0	0
RPH3A	0	0	0	2	0	0	0	0	0	0	0	0
KIF16B	0	0	0	0	1	0	2	1	0	0	0	0
TRMT6	0	0	0	0	1	0	0	0	0	0	0	0
CHGB	0	0	0	1	4	0	0	1	0	0	0	0
PEBP1	0	1	1	1	4	0	7	3	1	0	1	1
TBX5	0	0	0	0	1	0	0	0	0	0	0	0
BRAP	0	0	0	0	1	0	1	0	0	0	1	0
ERP29	0	0	0	8	5	0	1	0	0	0	0	0
NOS1	1	0	0	11	8	0	0	0	0	0	0	0
FUS	0	0	0	2	4	0	2	0	0	0	0	0
IGBP1	0	0	0	2	1	0	1	0	0	0	0	0
FXYD5	0	0	0	1	1	0	3	0	1	0	0	0
ZNF302	0	0	0	1	3	0	0	0	0	0	0	0
GRAMD1A	2	0	0	1	3	0	0	0	0	0	0	0
FXYD3	0	0	0	3	0	0	0	0	0	0	0	0
HEPH	0	0	0	0	1	0	0	0	0	0	0	0
CDIP1	0	0	0	0	1	0	1	0	0	0	1	0
CMTM1	0	0	0	0	0	0	0	0	0	0	0	0
KCNH4	0	0	0	1	2	0	0	0	0	0	0	1
GANAB	0	0	0	1	1	0	0	0	0	0	0	0
GMIP	1	0	0	0	1	0	2	0	2	0	0	1
RBM41	0	1	0	2	1	0	0	0	0	1	1	0
BIRC5	0	0	0	2	1	0	0	0	0	0	0	0
LAG3	0	0	0	0	0	0	0	0	0	0	0	0
MLF2	1	0	1	0	2	0	3	1	0	0	1	1
OTUB2	0	0	0	0	2	0	0	0	0	0	0	0
DDX24	0	0	0	0	1	0	1	0	1	0	0	0
ZBTB25	0	0	0	2	2	0	0	0	0	0	1	0
NECAP1	0	0	0	1	1	1	1	1	0	0	1	0
ARHGAP4	0	1	0	0	0	0	0	0	0	0	0	0
ANKRD24	0	0	0	0	1	0	0	0	0	0	0	0
DHX32	0	0	0	2	2	0	0	0	3	1	0	1
RCOR1	0	0	0	0	1	1	0	0	1	0	1	0
GPATCH2L	0	0	0	8	7	0	0	0	0	0	0	0
LTBP4	0	0	3	3	6	0	0	1	1	0	1	0
BLVRB	1	0	0	0	2	1	13	1	3	1	0	2
SLC9A1	2	0	0	2	1	0	2	1	0	0	1	0
SPTLC1	0	0	0	3	4	1	0	0	1	0	0	0
PAPOLA	0	1	0	5	1	0	8	2	0	0	1	2
CCNK	0	0	0	2	3	0	0	1	0	0	0	0
PCBP4	0	0	0	0	0	0	0	0	0	0	0	0
RGS1	0	1	0	0	0	0	0	0	0	0	0	0
YPEL3	0	0	0	2	1	0	13	5	3	3	2	0
MRPS33	0	0	0	3	4	0	0	0	0	0	0	0
NDUFB2	1	1	0	0	2	0	1	0	0	0	0	0
NUDC	0	0	0	2	0	0	3	0	0	0	0	0
MAEA	0	0	0	0	2	0	1	0	1	1	2	1
ICAM1	0	0	0	0	0	0	5	2	2	2	1	2
STRN4	0	0	0	1	2	0	1	0	0	0	0	0
IRAK3	0	0	0	0	0	0	1	0	0	0	0	0
LYZ	0	1	0	0	3	1	17	1	0	1	2	3
SI	0	0	2	1	0	0	0	0	1	0	0	0
MUL1	0	0	0	0	0	0	1	0	0	0	0	0
TFAP4	0	0	0	0	2	0	0	0	0	0	0	0
PDCD7	0	0	0	0	1	0	0	0	0	0	0	0
SPG21	0	0	0	1	1	0	1	0	3	0	0	0
FETUB	0	0	0	1	0	0	0	0	0	0	0	0
DNAJB11	0	0	0	0	0	0	0	0	0	0	0	0
P3H2	0	0	0	4	3	0	0	0	0	0	0	0
THPO	0	0	0	0	0	0	0	0	1	0	0	0
CHRD	0	0	0	2	0	0	0	0	0	0	0	0
FLT3LG	0	5	0	4	1	0	0	0	0	0	0	0
RAB11FIP3	0	0	0	0	3	0	0	2	0	0	0	0
GNPTG	0	0	0	0	1	0	0	1	0	0	0	0
ZNF268	0	0	0	1	5	2	0	0	0	0	0	0
GOLGA3	0	0	0	0	1	0	0	1	0	0	0	1
PABPC4	0	0	0	0	1	0	1	0	0	0	0	0
CD209	0	0	0	1	0	0	0	0	0	0	0	0
CERS4	0	0	0	1	2	0	1	0	0	0	0	0
MCOLN1	0	0	0	7	9	0	1	0	0	0	0	0
USP48	0	0	0	3	0	0	0	0	0	0	0	0
EFNB1	0	0	0	0	0	0	0	0	0	0	0	0
PDPR	1	0	0	8	1	0	1	0	0	0	0	0
AARS1	0	0	0	1	1	0	0	0	0	0	0	0
GLG1	0	2	0	11	7	0	1	0	0	0	0	0
KIF4A	0	0	0	2	0	0	0	0	0	0	0	0
TNRC6A	0	0	1	10	7	0	1	0	0	0	0	0
PLEKHG2	0	1	1	2	0	0	1	0	0	0	0	0
DLL3	0	0	0	0	0	0	0	0	0	0	0	0
NAT14	0	0	0	0	0	0	0	0	0	0	0	0
PITPNM2	0	0	0	1	0	0	0	0	0	0	0	0
EXOC1	0	0	0	7	4	0	3	0	0	1	2	0
RBM27	0	0	0	1	2	0	0	0	0	0	0	0
POU4F3	0	0	0	0	0	0	0	0	0	0	0	0
OSBPL8	0	0	0	4	1	0	2	0	0	1	0	0
DTX2	1	0	0	0	0	0	6	3	1	3	2	1
NLRC4	0	0	0	1	1	0	0	1	0	0	0	0
PUS7	0	0	1	2	1	0	0	0	0	0	0	0
LAMB4	0	0	0	2	2	0	0	0	0	0	1	0
NRCAM	0	0	0	2	0	0	0	0	0	0	0	0
LAMB1	0	0	0	2	1	1	0	0	0	0	0	0
SLC26A4	0	0	0	6	3	0	0	0	0	0	0	0
SLC26A3	0	1	0	6	3	0	0	0	0	0	0	0
DLD	0	0	0	0	1	0	3	0	0	0	0	0
WDR7	0	0	0	0	2	1	1	0	1	0	0	0
TXNL1	0	0	0	5	0	1	3	0	0	0	0	0
IL5RA	0	0	0	2	2	0	0	0	0	0	0	0
ABCC6	0	0	0	0	0	0	0	0	0	0	0	0
CMTM6	1	0	0	3	1	0	0	1	0	1	0	1
ITGA6	0	0	0	1	1	0	0	0	0	0	0	0
RAPGEF4	0	0	0	3	1	0	0	0	0	0	0	0
MAP3K20	1	3	0	24	5	2	0	0	0	0	0	0
SMPX	0	0	0	0	0	0	0	0	0	0	0	0
FH	0	0	0	0	0	0	1	0	0	0	0	0
SEL1L3	0	0	0	0	1	0	0	0	0	0	0	0
TF	0	0	1	11	4	1	0	0	1	0	0	0
CDV3	0	1	0	0	0	0	0	0	0	2	0	0
MYO15A	0	2	0	31	26	3	0	0	0	0	0	0
ALKBH5	0	0	0	0	1	0	1	0	1	0	1	0
APOH	0	0	0	2	0	1	1	0	0	0	0	0
NLRP1	0	9	2	11	7	1	0	0	1	0	0	0
PITPNM3	0	0	1	1	0	1	0	0	0	0	0	0
SPAG7	0	0	0	0	3	0	0	0	0	0	0	0
ORC6	0	0	0	5	1	0	0	0	0	0	0	0
ZFHX4	0	1	0	4	3	0	0	0	0	0	0	0
SLC17A6	0	0	0	1	0	0	0	0	0	0	0	0
CPA1	0	0	0	0	0	0	0	0	0	0	0	0
ZC3HC1	0	0	0	0	0	0	0	0	0	0	0	0
ESR1	0	1	0	9	1	1	0	1	1	0	0	0
RGS17	0	0	0	4	2	0	0	0	0	0	0	0
ANGPT2	0	0	0	17	5	0	0	0	0	0	0	0
TMEM101	1	0	0	0	1	0	1	0	0	0	0	0
CD200	0	0	0	0	1	0	0	0	0	0	0	0
CCDC80	0	0	0	2	1	0	0	0	0	0	0	0
CMA1	0	0	0	1	0	0	0	0	0	0	0	0
PSME1	0	0	0	0	0	1	7	1	0	0	1	1
PPP2R3C	0	0	1	5	4	0	0	0	0	0	1	0
HAUS4	0	0	0	5	1	0	0	0	0	0	0	0
JPH4	0	0	0	0	2	0	1	0	0	0	0	0
MYH7	0	0	0	0	0	0	0	0	0	0	0	0
CEBPE	0	0	0	0	0	0	0	0	0	0	0	0
SLC7A8	0	0	0	0	0	1	0	0	0	0	0	0
OSGEP	0	0	0	5	0	0	1	0	0	0	0	0
SLC22A17	0	0	0	0	0	0	0	0	0	0	0	0
RNF31	0	0	0	0	0	0	0	0	0	0	0	0
SCFD1	0	0	0	6	0	1	1	0	0	1	0	1
G2E3	0	0	0	2	1	0	0	0	0	0	0	0
HECTD1	1	0	0	7	2	2	8	2	0	3	2	0
HNRNPC	0	0	0	1	2	0	6	0	3	1	4	0
RPGRIP1	0	0	0	7	3	0	0	0	0	0	1	0
SUPT16H	0	0	0	2	1	0	0	2	1	0	1	0
TOX4	0	0	0	4	2	0	5	0	0	1	2	0
GEMIN2	0	0	1	0	0	0	0	0	0	0	0	0
TGM1	0	0	0	0	0	0	1	0	0	0	0	0
TINF2	0	0	0	0	1	0	4	0	0	0	0	0
DAZL	0	0	0	0	0	0	0	0	0	0	0	0
TBL1Y	0	0	0	0	0	0	0	0	0	0	0	0
SEMA6A	0	0	0	4	1	3	0	0	0	0	0	0
TRPM7	0	0	0	5	3	0	0	0	0	0	0	0
TYRO3	0	0	2	10	14	0	0	0	0	0	0	0
WDR76	0	0	0	1	0	0	0	0	0	0	0	0
CAPN3	0	0	0	5	2	1	0	0	0	0	0	0
SNAP23	1	0	1	1	0	0	4	0	0	0	1	0
TBX15	0	0	0	0	1	0	0	0	0	0	0	0
PHGDH	0	1	0	2	3	0	2	0	0	0	0	0
COL9A3	0	0	0	0	0	0	0	1	0	0	0	0
EZR	3	0	0	0	1	0	13	2	1	1	2	4
MYL6	2	2	0	3	16	1	60	1	7	4	9	3
AGO1	0	1	0	0	1	0	0	0	0	0	0	0
TEKT2	0	0	0	0	1	0	0	0	0	0	0	0
CLSPN	0	0	0	11	15	0	0	0	0	0	0	0
RFFL	0	0	0	0	5	0	0	0	0	1	0	0
UNC13D	3	0	0	5	5	0	0	0	0	0	0	0
MFSD11	0	0	0	6	5	0	3	1	0	0	1	0
DPYSL2	0	0	0	0	1	1	0	0	0	0	0	0
TGFB2	0	0	0	0	1	0	0	0	0	0	0	0
GPATCH2	0	0	0	0	1	0	2	0	0	0	1	0
NUP50	0	0	0	1	0	0	1	1	0	1	0	0
CDC45	0	0	0	0	1	0	0	0	0	0	0	0
COMT	1	0	0	1	3	0	2	1	0	0	0	0
ADA2	0	0	0	1	0	0	0	0	0	0	0	0
VNN3	0	0	0	0	0	0	0	0	0	0	0	0
ECHDC1	1	0	0	0	1	0	0	0	0	0	0	0
LRRFIP2	0	0	0	2	2	0	1	1	2	1	0	0
SEC22C	0	0	0	0	2	0	0	0	0	0	0	0
XYLB	0	0	0	4	1	0	0	0	0	0	0	0
HDAC6	0	0	0	4	2	0	0	0	0	0	0	0
OR1I1	0	0	0	7	3	0	0	0	0	0	0	0
GABRP	1	0	0	4	1	0	52	18	25	13	12	11
KRT31	0	0	0	0	0	0	0	0	0	0	0	0
CDC6	0	0	0	3	0	0	0	0	0	0	1	0
UPRT	0	0	0	0	0	0	0	1	0	0	0	0
CDC23	0	0	0	0	0	0	0	0	0	0	0	0
AAAS	0	0	0	0	0	0	1	0	0	0	0	0
CBX5	0	0	0	5	1	0	0	0	0	0	0	0
FMO2	0	0	0	0	0	0	0	0	0	0	0	0
SUCO	0	0	0	1	1	0	3	0	1	0	1	0
MSH2	0	1	1	2	2	0	0	0	0	0	0	0
MAP3K1	1	0	0	1	3	0	0	0	0	0	0	0
DHPS	0	0	0	2	1	0	1	0	0	0	0	0
HOOK2	1	1	0	15	4	1	2	1	1	0	0	0
NXPE1	0	0	0	0	1	0	1	0	0	0	0	0
ARCN1	0	0	0	1	1	0	2	1	0	0	0	0
EPB41L4B	0	0	0	1	2	0	1	0	0	0	0	0
TMEM38B	0	0	0	0	0	0	0	0	0	0	0	0
PSMD5	0	0	0	0	0	0	0	0	0	0	0	0
PTGS1	0	0	0	1	0	0	0	0	0	0	0	0
NUP188	0	0	0	2	3	0	0	0	0	0	0	0
CRAT	0	2	0	2	2	0	2	2	1	2	0	0
SH2D3C	0	0	0	2	0	0	0	0	0	0	0	0
NANS	1	0	0	7	5	0	4	2	1	0	1	3
[truncated: 30,203 more rows]
